# Supplementary material for: Transmission routes of antibiotic resistant bacteria: a systematic review
Source: BMC Infect Dis. 2022 May 20;22:482. doi: 10.1186/s12879-022-07360-z (PMC9123679; doi:10.1186/s12879-022-07360-z)
Supplement: Supplementary file 2 — Additional file 2. Transmission data identified in the systematic review by Godijk et al. [file 12879_2022_7360_MOESM2_ESM.xlsx]

## Sheet: Sheet1
Additional file 2. Transmission data identified in the systematic review by Godijk et al.
	NA.	Transmission.Group	Transmission.route	Animal.involved.in.route	MethodGroup	Method.of.estimation	Number.in.Risk	Risk.of.infected.OR.risk.of.all	Estimate	CI95	lbform	lb	ubform	ub	uni.of.multi	p.value	Defined.as.resistant	Bacteria	BacteriaGroup	Relative.importance	Author	Title	Year	Sample.size	Country	Notes	Additional.Notes	Pre.travel.screening	Control.group.Travelling.	SE	Num_ub	Num_lb	Num_SE	Num_Estimate	GroupGood	Reservoir
1	2	Family member occupational exposure	Family member with swine exposure	swine	Statistics	OR			0.9	0.1-3.9	0.1	0.1	3.9	3.9			yes	TRSA	SA	no	Wardyn SE	Swine Farming Is a Risk Factor for Infection With and High Prevalence of Carriage of Multidrug-Resistant Staphylococcus aureus.	2015	1342	United States					2.04	3.9	0.1	2.04	0.9	S. Aureus	Animal and Human
2	3	Family member occupational exposure	Family member with swine exposure	swine	Statistics	OR			2.5	0.6-7.9	0.6	0.6	7.9	7.9			yes	MRRSA	MRSA	no	Wardyn SE	Swine Farming Is a Risk Factor for Infection With and High Prevalence of Carriage of Multidrug-Resistant Staphylococcus aureus.	2015	1342	United States					3.56	7.9	0.6	3.56	2.5	S. Aureus	Animal and Human
3	4	Family member occupational exposure	Family member with swine exposure	swine	Statistics	OR			1.7	0.6-4.4	0.6	0.6	4.4	4.4			both	LA-SA	SA	no	Wardyn SE	Swine Farming Is a Risk Factor for Infection With and High Prevalence of Carriage of Multidrug-Resistant Staphylococcus aureus.	2015	1342	United States					1.97	4.4	0.6	1.97	1.7	S. Aureus	Animal and Human
4	7	Family member occupational exposure	Living with healthcare worker		Statistics	OR			4.7	1.0-20.6	1.0	1.0	20.6	20.6	uni	0,045	yes	MRSA	MRSA	no	Garcia-Graells	Livestock veterinarians at high risk of acquiring methicillin-resistant Staphylococcus aureus ST398	2012	146	Belgium					9.72	20.6	1	9.72	4.7	S. Aureus	Animal and Human
5	8	Family member occupational exposure	Household contact with hospital staff		Statistics	OR			3.74	1.467-9.507	1.467	1.467	9.507	9.507	uni	.003	yes	MRSA	MRSA	no	Lo	Dissemination of Methicillin-resistant Staphylococcus aureus among Healthy Children in Northern Taiwan	2010	1195	Taiwan	Mailen of ze multi data hebben, dus we laten hem erin. Misschien een * met als notitie dat het niet meer significant was bij multi . Did not remain significant in multivariate analysis, but no data on that				4.18	9.507	1.467	4.18	3.74	S. Aureus	Animal and Human
6	9	Family member occupational exposure	Household contact not with HCW (so no one is houshold is HCW)		Statistics	OR			0.19	0.063-0.553	0.063	0.063	0.553	0.553	uni	0.0024	yes	MRSA	MRSA	no	Lu	Methicillin-resistant Staphylococcus aureus carriage, infection and transmission in dialysispatients, healthcare workers and their family members	2008	1095	Taiwan	Reverse eng. En dan n berekenen.. Overestimation of sample size since this is totaal - patietns, I do not know ow many people are HCW so I cannot substract them from the sample size				1.14	0.553	0.063	1.14	0.19	S. Aureus	Animal and Human
7	10	Family member occupational exposure	Family member works with swine	swine	Statistics	OR			8	2 tot 37	2	2	37	37	uni	no	yes	MRSA	MRSA	no	Walter	Persistence of nasal colonisation with methicillin resistant Staphylococcus aureus CC398 among participants of veterinary conferences and occurrence among their household members: A prospective cohort study, Germany 2008–2014	2017	185	Germany					17.82	37	2	17.82	8	S. Aureus	Animal and Human
8	11	Occupational Exposure	During work/study with animals	animals	Statistics	OR			1.9	0,92-3,93	0.92	0.92	3.93	3.93	multi		yes	ESBL Enterobacteriaceae/ pAmpc Enterobactericeae	Enterobacteriaceae	In conclusion, the overall prevalence of 4.5% for carriage of ESBL/pAmpC-E in a livestock-dense area was not higher than previous estimates in the general population, suggesting that living in close proximity to l	Wielders	Extended-spectrum β-lactamase- and pAmpC-producing Enterobacteriaceae among the general population in a livestock-dense area	2017	2432	Netherlands					1.68	3.93	0.92	1.68	1.9	Enterobacteriaceae(multiple or unspecified)	Animal and Human
9	12	Occupational Exposure	Pig farmer (mrsa tetracycline resistant vs MRSA)	pig	Statistics	OR			288.79	30.3- 2750.7	30.3	30.3	2750.7	2750.7	muli	<0.001	yes	MRSA	MRSA	no	Reynaga	Clinical impact and prevalence of MRSA CC398 and differences between MRSA-TetR and MRSA-TetS in an area of Spain with a high density of pig farming: a prospective cohort study.	2017	288	Spain					1400.53	2750.7	30.3	1400.53	288.79	S. Aureus	Animal and Human
10	13	Occupational Exposure	Working in agriculture		Statistics	OR			13	4,9-36	4.9	4.9	36	36			yes	MRSA	MRSA	yes, see genes	Diercke	Livestock-associated methicillin-resistant Staphylococcus aureus in patients admitted to hospitals in the Ems-Dollart-Region, 2011	2012	4939	Germany	see genes				17.06	36	4.9	17.06	13	S. Aureus	Animal and Human
11	14	Occupational Exposure	Contact with lifestock		Statistics	OR			7.6	3,0-20	3	3	20	20			yes	MRSA	MRSA	yes, see genes	Diercke	Livestock-associated methicillin-resistant Staphylococcus aureus in patients admitted to hospitals in the Ems-Dollart-Region, 2011	2012	4939	Germany	see genes				9.17	20	3	9.17	7.6	S. Aureus	Animal and Human
12	15	Occupational Exposure	Contact MRSA pig nasal-> nasal carriage	pig	Statistics	OR			1.12	0,93-1,35	0.93	0.93	1.35	1.35	multi	0,219	yes	methicillin-resistant staphylococci	MRSA	no	Founou	Mannitol-fermenting methicillin-resistant staphylococci (MRS) in pig abattoirs in Cameroon and South Africa: A serious foodsafety threat.	2018	77	Multiple	Uni rapporteren maar een * erbij zetten met de notitie dat het multi niet meer sig was. Also on contact with poultry and other animals, but this was no longer sig in multi. Include uni or leave out? No data on multi. Maybe email? Intensity of contact with other animals 4.30 (1.37–13.51) 0.012 9.91 (2.63–37.31) 0.001 … … Contact with poultry 3.6 (0.94–13.70) 0.060 13.68 (1.72–108.43) 0.013				0.63	1.35	0.93	0.63	1.12	S. Aureus	Animal and Human
13	16	Occupational Exposure	Contact MRSA pig rectal-> nasal carriage	pig	Statistics	OR			0.91	0,76-1,10	0.76	0.76	1.1	1.1	multi	0,352	yes	methicillin-resistant staphylococci	MRSA	no	Founou	Mannitol-fermenting methicillin-resistant staphylococci (MRS) in pig abattoirs in Cameroon and South Africa: A serious foodsafety threat.	2018	77	Multiple	Also has something on genes but diffucult to quantify				0.61	1.1	0.76	0.61	0.91	S. Aureus	Animal and Human
14	17	Occupational Exposure	Contact MRSA pig nasal-> hand carriage	pig	Statistics	OR			1.28	1,09-1,50	1.09	1.09	1.5	1.5	multi	0,003	yes	methicillin-resistant staphylococci	MRSA	no	Founou	Mannitol-fermenting methicillin-resistant staphylococci (MRS) in pig abattoirs in Cameroon and South Africa: A serious foodsafety threat.	2018	77	Multiple					0.64	1.5	1.09	0.64	1.28	S. Aureus	Animal and Human
15	18	Occupational Exposure	Contact MRSA pig rectal-> hand carriage	pig	Statistics	OR			0.77	0,65-0,92	0.65	0.65	0.92	0.92	multi	0,004	yes	methicillin-resistant staphylococci	MRSA	no	Founou	Mannitol-fermenting methicillin-resistant staphylococci (MRS) in pig abattoirs in Cameroon and South Africa: A serious foodsafety threat.	2018	77	Multiple					0.6	0.92	0.65	0.6	0.77	S. Aureus	Animal and Human
16	19	Occupational Exposure	working with lifestock -> vet		Statistics	OR			0.1	0-0,5	0	0	0.5	0.5	uni	0,005	yes	MRSA	MRSA	no	Garcia-Graells	Livestock veterinarians at high risk of acquiring methicillin-resistant Staphylococcus aureus ST398	2012	146	Belgium	0% had mrsa				1.43	0.5	0	1.43	0.1	S. Aureus	Animal and Human
17	20	Occupational Exposure	working with small animal -> vet		Statistics	OR			6.6	1,0-median unbiased estimate	1	1	median unbiased estimate	median unbiased estimate	uni	0,046	yes	MRSA	MRSA	no	Garcia-Graells	Livestock veterinarians at high risk of acquiring methicillin-resistant Staphylococcus aureus ST398	2012	146	Belgium	11 had mrsa, which is 100% of those				#VALUE!	#N/A	1	#N/A	6.6	S. Aureus	Animal and Human
18	21	Occupational Exposure	Exposure to cattle	catle	Statistics	OR			6	1,2-61,9	1.2	1.2	61.9	61.9	uni	0,022	yes	MRSA	MRSA	no	Garcia-Graells	Livestock veterinarians at high risk of acquiring methicillin-resistant Staphylococcus aureus ST398	2012	146	Belgium	9 mrsa (82%				30.67	61.9	1.2	30.67	6	S. Aureus	Animal and Human
19	22	Occupational Exposure	Exposure to cattle <24h	catle	Statistics	OR			5.4	1,1-33,4	1.1	1.1	33.4	33.4	uni	0,022	yes	MRSA	MRSA	no	Garcia-Graells	Livestock veterinarians at high risk of acquiring methicillin-resistant Staphylococcus aureus ST398	2012	146	Belgium	8 (73%)				16.18	33.4	1.1	16.18	5.4	S. Aureus	Animal and Human
20	23	Occupational Exposure	Exposure to live cattle	catle	Statistics	OR			6.9	1,4-67,8	1.4	1.4	67.8	67.8	uni	0,015	yes	MRSA	MRSA	no	Garcia-Graells	Livestock veterinarians at high risk of acquiring methicillin-resistant Staphylococcus aureus ST398	2012	146	Belgium	9(82%)				33.61	67.8	1.4	33.61	6.9	S. Aureus	Animal and Human
21	24	Occupational Exposure	Exposur to pigs	pig	Statistics	OR			15.2	1,2-33,4	1.2	1.2	33.4	33.4	uni	0,002	yes	MRSA	MRSA	no	Garcia-Graells	Livestock veterinarians at high risk of acquiring methicillin-resistant Staphylococcus aureus ST398	2012	146	Belgium	10 (91%)				15.65	33.4	1.2	15.65	15.2	S. Aureus	Animal and Human
22	25	Occupational Exposure	exposure to live pigs	pig	Statistics	OR			17.8	2,4-795,3	2.4	2.4	795.3	795.3	uni	0,001	yes	MRSA	MRSA	no	Garcia-Graells	Livestock veterinarians at high risk of acquiring methicillin-resistant Staphylococcus aureus ST398	2012	146	Belgium	10 (91%)				404.3	795.3	2.4	404.3	17.8	S. Aureus	Animal and Human
23	26	Occupational Exposure	handling raw meat regularely-> human		Statistics	OR			1.6	1.2-2.0	1.2	1.2	2	2.0	multi	0.002	both	MSSA/MRSA	MRSA & SA	no	Ho	Occupational Exposureto raw meat: a newly-recognized risk factor for Staphylococcus aureus nasal colonization amongst food handlers	2014	434	China	We rapporteren dit ook,m aar geven meer een zin conclusie "de duratie van exposure heeft … invloed.".also show additional distinction between sometimesand always and never in another table. What do we want with that?				0.78	2	1.2	0.78	1.6	S. Aureus	Animal and Human
24	27	Occupational Exposure	pig-> farmer	pig	Statistics	OR			2.4	1.2-4.8	1.2	1.2	4.8	4.8	uni	no	yes	MRSA	MRSA	no	Jayaweera	Antibiotic resistance patterns of methicillin-resistant Staphylococcus aureus (MRSA) isolated from livestock and associated farmers in Anuradhapura, Sri Lanka	2017	188	Sri Lanka					2	4.8	1.2	2	2.4	S. Aureus	Animal and Human
25	28	Occupational Exposure	cattle-> farmer	catle	Statistics	OR			0.7	0.1-0.8	0.1	0.1	0.8	0.8	uni	no	yes	MRSA	MRSA	no	Jayaweera	Antibiotic resistance patterns of methicillin-resistant Staphylococcus aureus (MRSA) isolated from livestock and associated farmers in Anuradhapura, Sri Lanka	2017	188	Sri Lanka					0.59	0.8	0.1	0.59	0.7	S. Aureus	Animal and Human
26	29	Occupational Exposure	poultry->farmer	poultry	Statistics	OR			0.8	0.2-1.3	0.2	0.2	1.3	1.3	uni	no	yes	MRSA	MRSA	no	Jayaweera	Antibiotic resistance patterns of methicillin-resistant Staphylococcus aureus (MRSA) isolated from livestock and associated farmers in Anuradhapura, Sri Lanka	2017	188	Sri Lanka					0.78	1.3	0.2	0.78	0.8	S. Aureus	Animal and Human
27	30	Occupational Exposure	pig->Human (hours on farm per week)	pig	Statistics	OR			1.04	1.02-1.06	1.02	1.02	1.06	1.06	multi	0.0008	yes	ESBL Enterobacteriaceae	Enterobacteriaceae	no	Dohmen	Carriage of extended-spectrum β-lactamases in pig farmers is associated with occurrence in pigs	2015	142	Netherlands					0.52	1.06	1.02	0.52	1.04	Enterobacteriaceae(multiple or unspecified)	Animal and Human
28	31	Occupational Exposure	pig -> human (presence of esbl in pigs)	pig	Statistics	OR			12.5	1.14-111.7	1.14	1.14	111.7	111.7	multi	0,02	yes	ESBL Enterobacteriaceae	Enterobacteriaceae	no	Dohmen	Carriage of extended-spectrum β-lactamases in pig farmers is associated with occurrence in pigs	2015	142	Netherlands					55.7	111.7	1.14	55.7	12.5	Enterobacteriaceae(multiple or unspecified)	Animal and Human
29	32	Occupational Exposure	slaughterhouse compared to farm		Statistics	OR			2.11	1.07-4.19	1.07	1.07	4.19	4.19	uni	0.032	yes	LA-MRSA	MRSA	no	Mascaro	Prevalence of Livestock-Associated Methicillin-Resistant Staphylococcus Aureus (LA-MRSA) Among Farm and Slaughterhouse Workers in Italy	2018	143	Italy	Proberen, als het niet lukt dan houden we het hierbij. also has some info on hours spent on farm but with chi sqaure test, maybe use risks of this?				1.76	4.19	1.07	1.76	2.11	S. Aureus	Animal and Human
30	33	Occupational Exposure	small farms compared to large farm		Statistics	OR			0.2	0.07-0.53	0.07	0.07	0.53	0.53	uni	0.001	yes	LA-MRSA	MRSA	no	Mascaro	Prevalence of Livestock-Associated Methicillin-Resistant Staphylococcus Aureus (LA-MRSA) Among Farm and Slaughterhouse Workers in Italy	2018	143	Italy	ook iets kort over genen, misschien later nog even naar kijken				1.09	0.53	0.07	1.09	0.2	S. Aureus	Animal and Human
31	34	Occupational Exposure	Use of gloves during work on farm/slaughter house		Statistics	OR			0.38	0.14-1.07	0.14	0.14	1.07	1.07	uni	0.067	yes	LA-MRSA	MRSA	no	Mascaro	Prevalence of Livestock-Associated Methicillin-Resistant Staphylococcus Aureus (LA-MRSA) Among Farm and Slaughterhouse Workers in Italy	2018	143	Italy					1.04	1.07	0.14	1.04	0.38	S. Aureus	Animal and Human
32	35	Occupational Exposure	Veterinarians		Statistics	OR			6	1.23-58	1.23	1.23	58	58	uni	0.02	yes	MRSA	MRSA	no	Moodley	High risk for nasal carriage of methicillin-resistant Staphylococcus aureus among Danish veterinary practitioners	2008	702	Denmark					28.68	58	1.23	28.68	6	S. Aureus	Animal and Human
33	36	Occupational Exposure	Other staff apart from vets in contact with animals		Statistics	OR			1.7	0-22	0	0	22	22	uni	1	yes	MRSA	MRSA	no	Moodley	High risk for nasal carriage of methicillin-resistant Staphylococcus aureus among Danish veterinary practitioners	2008	702	Denmark	eigenlijk - oneindig - 22				10.95	22	0	10.95	1.7	S. Aureus	Animal and Human
34	37	Occupational Exposure	Farmers		Statistics	OR			1.3	0-16	0	0	16	16	uni	1	yes	MRSA	MRSA	no	Moodley	High risk for nasal carriage of methicillin-resistant Staphylococcus aureus among Danish veterinary practitioners	2008	702	Denmark	eigenlijk - oneindig - 16				8.03	16	0	8.03	1.3	S. Aureus	Animal and Human
35	38	Occupational Exposure	Contact with manure		Statistics	OR			3.73	1.477-9.425	1.477	1.477	9.425	9.425	uni	0.004	both	MRSA & SA	MRSA & SA	no	Rasamiravaka	Evaluation of methicillin-resistant Staphylococcus aureus nasal carriage in Malagasy pig and poultry non-industrial farmers.	2017	180	Madagaskar	Uni gebruiken en sterretje toevoegen, zie hierboven. Also did a multi variate analysis but they do not report all outcoms and also do not tell which variables they included in the multivariate analysis, therefore I included uni. What do you think?				4.14	9.425	1.477	4.14	3.73	S. Aureus	Animal and Human
36	39	Nearby farm-> human	Proximity to poultry (house on farm)	poultry	Statistics	OR			6	2.302-15.640	2.302	2.302	15.64	15.640	uni	0.0002	both	MRSA & SA	MRSA & SA	no	Rasamiravaka	Evaluation of methicillin-resistant Staphylococcus aureus nasal carriage in Malagasy pig and poultry non-industrial farmers.	2017	180	Madagaskar					7.07	15.64	2.302	7.07	6	S. Aureus	Animal and Human
37	40	Occupational Exposure	Poultry working duration (years) 1-3 compared to <1	poultry	Statistics	OR			1.6	0.452-5.663	0.452	0.452	5.663	5.663	uni	0.466	both	MRSA & SA	MRSA & SA	no	Rasamiravaka	Evaluation of methicillin-resistant Staphylococcus aureus nasal carriage in Malagasy pig and poultry non-industrial farmers.	2017	180	Madagaskar					2.65	5.663	0.452	2.65	1.6	S. Aureus	Animal and Human
38	41	Occupational Exposure	poultry working duration (years) 3-5 compared to <1	poultry	Statistics	OR			7.33	1.804-29.816	1.804	1.804	29.816	29.816	uni	0.005	both	MRSA & SA	MRSA & SA	no	Rasamiravaka	Evaluation of methicillin-resistant Staphylococcus aureus nasal carriage in Malagasy pig and poultry non-industrial farmers.	2017	180	Madagaskar					14.2	29.816	1.804	14.2	7.33	S. Aureus	Animal and Human
39	42	Occupational Exposure	poultry working duration (years) >5 compared to <1	poultry	Statistics	OR			10.56	2.539-43.918	2.539	2.539	43.918	43.918	uni	0.001	both	MRSA & SA	MRSA & SA	no	Rasamiravaka	Evaluation of methicillin-resistant Staphylococcus aureus nasal carriage in Malagasy pig and poultry non-industrial farmers.	2017	180	Madagaskar					21.2	43.918	2.539	21.2	10.56	S. Aureus	Animal and Human
40	43	Occupational Exposure	Number of poultry animals 11-15 compared to 5-10	poultry	Statistics	OR			1.82	0.474-6.974	0.474	0.474	6.974	6.974	uni	0.383	both	MRSA & SA	MRSA & SA	no	Rasamiravaka	Evaluation of methicillin-resistant Staphylococcus aureus nasal carriage in Malagasy pig and poultry non-industrial farmers.	2017	180	Madagaskar					3.25	6.974	0.474	3.25	1.82	S. Aureus	Animal and Human
41	44	Occupational Exposure	Number of poultry animals 16-20 compared to 5-10	poultry	Statistics	OR			4.09	1.020-16.403	1.020	1.020	16.403	16.403	uni	0.047	both	MRSA & SA	MRSA & SA	no	Rasamiravaka	Evaluation of methicillin-resistant Staphylococcus aureus nasal carriage in Malagasy pig and poultry non-industrial farmers.	2017	180	Madagaskar					7.65	16.403	1.02	7.65	4.09	S. Aureus	Animal and Human
42	45	Occupational Exposure	Number of poultry animals >20 compared to 5-10	poultry	Statistics	OR			35	5.617-218.106	5.617	5.617	218.106	218.106	uni	<0.001	both	MRSA & SA	MRSA & SA	no	Rasamiravaka	Evaluation of methicillin-resistant Staphylococcus aureus nasal carriage in Malagasy pig and poultry non-industrial farmers.	2017	180	Madagaskar					109.46	218.106	5.617	109.46	35	S. Aureus	Animal and Human
43	46	Occupational Exposure	Food distribution		Statistics	OR			3.47	1.341-8.988	1.341	1.341	8.988	8.988	uni	0.010	both	MRSA & SA	MRSA & SA	no	Rasamiravaka	Evaluation of methicillin-resistant Staphylococcus aureus nasal carriage in Malagasy pig and poultry non-industrial farmers.	2017	180	Madagaskar					3.95	8.988	1.341	3.95	3.47	S. Aureus	Animal and Human
44	47	Occupational Exposure	Pigsty washing	pig	Statistics	OR			2.82	1.160-6.873	1.160	1.160	6.873	6.873	uni	0.021	both	MRSA & SA	MRSA & SA	no	Rasamiravaka	Evaluation of methicillin-resistant Staphylococcus aureus nasal carriage in Malagasy pig and poultry non-industrial farmers.	2017	180	Madagaskar					2.98	6.873	1.16	2.98	2.82	S. Aureus	Animal and Human
45	48	Occupational Exposure	Pig working duration (years) 1-3 compared to <1	pig	Statistics	OR			1.68	0.472-5.952	0.472	0.472	5.952	5.952	uni	0.424	both	MRSA & SA	MRSA & SA	no	Rasamiravaka	Evaluation of methicillin-resistant Staphylococcus aureus nasal carriage in Malagasy pig and poultry non-industrial farmers.	2017	180	Madagaskar					2.77	5.952	0.472	2.77	1.68	S. Aureus	Animal and Human
46	49	Occupational Exposure	Pig working duration (years) 3-5 compared to <1	pig	Statistics	OR			6.29	1.598-24.727	1.598	1.598	24.727	24.727	uni	0.009	both	MRSA & SA	MRSA & SA	no	Rasamiravaka	Evaluation of methicillin-resistant Staphylococcus aureus nasal carriage in Malagasy pig and poultry non-industrial farmers.	2017	180	Madagaskar					11.68	24.727	1.598	11.68	6.29	S. Aureus	Animal and Human
47	50	Occupational Exposure	Pig working duration (years) >5 compared to <1	pig	Statistics	OR			10.56	4.154-43.918	4.154	4.154	43.918	43.918	uni	0.001	both	MRSA & SA	MRSA & SA	no	Rasamiravaka	Evaluation of methicillin-resistant Staphylococcus aureus nasal carriage in Malagasy pig and poultry non-industrial farmers.	2017	180	Madagaskar					21.2	43.918	4.154	21.2	10.56	S. Aureus	Animal and Human
48	51	Occupational Exposure	frequent contact with animals		Statistics	OR			5.28	1.14-24.47	1.14	1.14	24.47	24.47	uni	0.02	yes	MRSA	MRSA	no	Rasamiravaka	EVALUATION OF METHICILLIN-RESISTANT STAPHYLOCOCCUS AUREUS NASAL CARRIAGE IN MALAGASY VETERINARY STUDENTS	2016	155	Madagaskar					11.64	24.47	1.14	11.64	5.28	S. Aureus	Animal and Human
49	52	Occupational Exposure	frequent contact with livestock workers/veterinarians		Statistics	OR			3.7	1.20-11.37	1.20	1.20	11.37	11.37	uni	0.02	yes	MRSA	MRSA	no	Rasamiravaka	EVALUATION OF METHICILLIN-RESISTANT STAPHYLOCOCCUS AUREUS NASAL CARRIAGE IN MALAGASY VETERINARY STUDENTS	2016	155	Madagaskar					5.13	11.37	1.2	5.13	3.7	S. Aureus	Animal and Human
50	53	Occupational Exposure	Spray irregation worker with reclaimed water		Statistics	OR			7.01	0.13-367.77	0.13	0.13	367.77	367.77	multi	not given	yes	MRSA	MRSA	no	Rosenberg Goldstein	Occupational Exposureto Staphylococcus aureus and Enterococcus spp. among spray irrigation workers using reclaimed water.	2014	43	United States					186.64	367.77	0.13	186.64	7.01	S. Aureus	Animal and Human
51	54	Occupational Exposure	Pigs and calves	pi & calves	Statistics	OR			326.7	37.9-2514.0	37.9	37.9	2514	2514.0	uni	not given	yes	nontypable MRSA	MRSA	yes, see genes	van Rijen	Increase in a Dutch hospital of methicillin-resistant Staphylococcus aureus related to animal farming	2008	23	Netherlands					1279.7	2514	37.9	1279.7	326.7	S. Aureus	Animal and Human
52	55	Occupational Exposure	Frequency of pig contact<8 hours vs no	pig	Statistics	OR			2.51	1.26-4.98	1.26	1.26	4.98	4.98	multi	not given	yes	MDRSA	MRSA	no	Ye	Livestock-associated methicillin and multidrug resistant S. aureus in humans is associated with occupational pig contact, not pet contact	2016	1222	China					2.07	4.98	1.26	2.07	2.51	S. Aureus	Animal and Human
53	56	Occupational Exposure	Frequency of pig contact>8 hours vs no	pig	Statistics	OR			4.41	2.62-7,41	2.62	2.62	7.41	7.41	multi	not given	yes	MDRSA	MRSA	no	Ye	Livestock-associated methicillin and multidrug resistant S. aureus in humans is associated with occupational pig contact, not pet contact	2016	1222	China					3.02	7.41	2.62	3.02	4.41	S. Aureus	Animal and Human
54	57	Occupational Exposure	Frequency of pig contact<8 hours vs no	pig	Statistics	OR			5.11	2,16-12,09	2.16	2.16	12.09	12.09	multi	not given	yes	MRSA	MRSA	no	Ye	Livestock-associated methicillin and multidrug resistant S. aureus in humans is associated with occupational pig contact, not pet contact	2016	1222	China					5.34	12.09	2.16	5.34	5.11	S. Aureus	Animal and Human
55	58	Occupational Exposure	Frequency of pig contact>8 hours vs no	pig	Statistics	OR			9.54	4,77-19,06	4.77	4.77	19.06	19.06	multi	not given	yes	MDRSA	MRSA	no	Ye	Livestock-associated methicillin and multidrug resistant S. aureus in humans is associated with occupational pig contact, not pet contact	2016	1222	China					8.57	19.06	4.77	8.57	9.54	S. Aureus	Animal and Human
56	59	Occupational Exposure	Livestock worker		Statistics	OR			30.98	4.06-236.39	4.06	4.06	236.39	236.39	multi	not given	yes	LA MRSA CC9	MRSA	no	Ye	Genotypic and Phenotypic Markers of Livestock-Associated Methicillin-Resistant Staphylococcus aureus CC9 in Humans.	2016	1860	China					118.86	236.39	4.06	118.86	30.98	S. Aureus	Animal and Human
57	60	Occupational Exposure	Livestock worker		Statistics	OR			3.26	2.12-5.00	2.12	2.12	5	5.00	multi	not given	yes	tetracycline- resistant S. aureus	MRSA	no	Ye	Genotypic and Phenotypic Markers of Livestock-Associated Methicillin-Resistant Staphylococcus aureus CC9 in Humans.	2016	1860	China					1.95	5	2.12	1.95	3.26	S. Aureus	Animal and Human
58	61	Occupational Exposure	Poultry workers vs community referents PW/C refrent	poultry	Statistics	OR			0.83	0.22-3.10	0.22	0.22	3.1	3.10	multi	0.786	yes	E.Coli	E.Coli		Price	Elevated risk of carrying gentamicin-resistant Escherichia coli among U.S. poultry workers	2007	49	United States					1.68	3.1	0.22	1.68	0.83	E.Coli	Animal and Human
59	62	Occupational Exposure	Poultry workers vs community referents PW/C refrent	poultry	Statistics	OR			0.63	0.05-8.74	0.05	0.05	8.74	8.74	multi	0.730	yes	E.Coli	E.Coli		Price	Elevated risk of carrying gentamicin-resistant Escherichia coli among U.S. poultry workers	2007	49	United States					4.69	8.74	0.05	4.69	0.63	E.Coli	Animal and Human
60	63	Occupational Exposure	Poultry workers vs community referents PW/C refrent	poultry	Statistics	OR			33.1	3.47-316	3.47	3.47	316	316	multi	0.002	yes	E.Coli	E.Coli		Price	Elevated risk of carrying gentamicin-resistant Escherichia coli among U.S. poultry workers	2007	49	United States					159.44	316	3.47	159.44	33.1	E.Coli	Animal and Human
61	64	Occupational Exposure	Poultry workers vs community referents PW/C refrent	poultry	Statistics	OR			2.43	0.70-8.48	0.70	0.70	8.48	8.48	multi	0.163	yes	E.Coli	E.Coli		Price	Elevated risk of carrying gentamicin-resistant Escherichia coli among U.S. poultry workers	2007	49	United States					3.87	8.48	0.7	3.87	2.43	E.Coli	Animal and Human
62	65	Occupational Exposure	Poultry workers vs community referents PW/C refrent	poultry	Statistics	OR			1.52	0.34-6.90	0.34	0.34	6.9	6.90	multi	0.584	yes	E.Coli	E.Coli		Price	Elevated risk of carrying gentamicin-resistant Escherichia coli among U.S. poultry workers	2007	49	United States					3.31	6.9	0.34	3.31	1.52	E.Coli	Animal and Human
63	66	Occupational Exposure	Poultry workers vs community referents PW/C refrent	poultry	Statistics	OR			4.61	1.23-17.2	1.23	1.23	17.2	17.2	multi	0.023	yes	E.Coli	E.Coli		Price	Elevated risk of carrying gentamicin-resistant Escherichia coli among U.S. poultry workers	2007	49	United States					8	17.2	1.23	8	4.61	E.Coli	Animal and Human
64	67	Occupational Exposure	Farmers exposed to mcr-1-negative chickens vs urban non exposed	poultry	Statistics	OR			1.8	0.7-4.7	0.7	0.7	4.7	4.7	multi	0.205	yes	E.Coli mcr-1 carrying	E.Coli		Trung	Zoonotic Transmission of mcr-1 Colistin Resistance Gene from Small-Scale Poultry Farms, Vietnam	2017	179	Vietnam	440, uran 88, 8 mcr positive, rural 173, 31 mcr positive, exposed negative mcr 1 91, 16 mcr positive exposed pos mcr1 88, 29 positive				2.1	4.7	0.7	2.1	1.8	E.Coli	Animal and Human
65	68	Occupational Exposure	Farmers exposed to mcr-1-positive chickens vs urban non exposed	poultry	Statistics	OR			5.3	2.2-12.7	2.2	2.2	12.7	12.7	multi	<0.001	yes	E.Coli mcr-1 carrying	E.Coli		Trung	Zoonotic Transmission of mcr-1 Colistin Resistance Gene from Small-Scale Poultry Farms, Vietnam	2017	176	Vietnam	440 urban 88 rural 173, exposed negative 91 exposed positive 88				5.63	12.7	2.2	5.63	5.3	E.Coli	Animal and Human
66	69	Occupational Exposure	Humans exposed to small scale prodcution birds vs household birds	poultry	Statistics	OR			1.9	1.01-3.60	1.01	1.01	3.6	3.60	multi		yes	Sulfisoxazole resistant E. Coli	E.Coli		Moser	The Role of Mobile Genetic Elements in the Spread of Antimicrobial-Resistant Escherichia coli From Chickens to Humans in Small-Scale Production Poultry Operations in Rural Ecuador	2018	799	Ecuador					1.51	3.6	1.01	1.51	1.9	E.Coli	Animal and Human
67	70	Occupational Exposure	Humans exposed to small scale prodcution birds vs household birds	poultry	Statistics	OR			2.1	1.13- 3.95	1.13	1.13	3.95	3.95	multi		yes	Trimethoprim/sulfamethoxazole E. Coli	E.Coli		Moser	The Role of Mobile Genetic Elements in the Spread of Antimicrobial-Resistant Escherichia coli From Chickens to Humans in Small-Scale Production Poultry Operations in Rural Ecuador	2018	799	Ecuador	We code this as Occupational Exposurebecause having a bird at home is incomparable to exposure to many birds at work and resembles a control more				1.64	3.95	1.13	1.64	2.1	E.Coli	Animal and Human
68	71	Occupational Exposure	Humans exposed to small scale prodcution birds vs household birds	poultry	Statistics	OR			1.4	0.77-2.66	0.77	0.77	2.66	2.66	multi		yes	Tetracycline E. Coli	E.Coli		Moser	The Role of Mobile Genetic Elements in the Spread of Antimicrobial-Resistant Escherichia coli From Chickens to Humans in Small-Scale Production Poultry Operations in Rural Ecuador	2018	799	Ecuador					1.19	2.66	0.77	1.19	1.4	E.Coli	Animal and Human
69	72	Occupational Exposure	Humans exposed to small scale prodcution birds vs household birds	poultry	Statistics	OR			1.1	0.60- 2.18	0.60	0.60	2.18	2.18	multi		yes	Ampicillin E. Coli	E.Coli		Moser	The Role of Mobile Genetic Elements in the Spread of Antimicrobial-Resistant Escherichia coli From Chickens to Humans in Small-Scale Production Poultry Operations in Rural Ecuador	2018	799	Ecuador					1.06	2.18	0.6	1.06	1.1	E.Coli	Animal and Human
70	73	Occupational Exposure	Humans exposed to small scale prodcution birds vs household birds	poultry	Statistics	OR			1.1	0.56- 2.24	0.56	0.56	2.24	2.24	multi		yes	Streptomycin E. Coli	E.Coli		Moser	The Role of Mobile Genetic Elements in the Spread of Antimicrobial-Resistant Escherichia coli From Chickens to Humans in Small-Scale Production Poultry Operations in Rural Ecuador	2018	799	Ecuador					1.09	2.24	0.56	1.09	1.1	E.Coli	Animal and Human
71	74	Occupational Exposure	Humans exposed to small scale prodcution birds vs household birds	poultry	Statistics	OR			1.5	0.78- 2.74	0.78	0.78	2.74	2.74	multi		yes	MDR E Coli	E.Coli		Moser	The Role of Mobile Genetic Elements in the Spread of Antimicrobial-Resistant Escherichia coli From Chickens to Humans in Small-Scale Production Poultry Operations in Rural Ecuador	2018	799	Ecuador					1.19	2.74	0.78	1.19	1.5	E.Coli	Animal and Human
72	75	Nearby farm -> Animal	Wild animals and farms of pig poultry and cattle	wild	Statistics	OR			11.2	3.90-33.20	3.90	3.90	33.2	33.20			both	Salmonella	Salmonella		Rubini	Prevalence of Salmonella strains in wild animals from a highly populated area of north-eastern Italy	2016	1114	Italy					15.71	33.2	3.9	15.71	11.2	Salmonella	Animal
73	76	Livestock-> drinking water	Chickes/turkeys on propoerty vs none	poultry	Statistics	OR			2.97	1.48-5.94	1.48	1.48	5.94	5.94	multi	0.002	yes	E. Coli (resistant 1 or 2 classes)	E.Coli		Coleman	Contamination of Canadian private drinking water sources with antimicrobial resistant Escherichia coli.	2013	353388	Canada					2.48	5.94	1.48	2.48	2.97	E.Coli	Animal and Water
74	77	Livestock-> drinking water	Chickens/turkeys on neighbouring property	poultry	Statistics	OR			1.13	0.29-4.43	0.29	0.29	4.43	4.43	multi	0.87	yes	E. Coli (resistant 1 or 2 classes)	E.Coli		Coleman	Contamination of Canadian private drinking water sources with antimicrobial resistant Escherichia coli.	2013	353388	Canada					2.2	4.43	0.29	2.2	1.13	E.Coli	Animal and Water
75	78	Livestock-> drinking water	Cattle on property vs none	catle	Statistics	OR			1.13	0.63-2.03	0.63	0.63	2.03	2.03	multi	0.69	yes	E. Coli (resistant 1 or 2 classes)	E.Coli		Coleman	Contamination of Canadian private drinking water sources with antimicrobial resistant Escherichia coli.	2013	353388	Canada					0.97	2.03	0.63	0.97	1.13	E.Coli	Animal and Water
76	79	Livestock-> drinking water	Cattle on neighbouring property vs none	catle	Statistics	OR			1.02	0.53-1.93	0.53	0.53	1.93	1.93	multi	0.96	yes	E. Coli (resistant 1 or 2 classes)	E.Coli		Coleman	Contamination of Canadian private drinking water sources with antimicrobial resistant Escherichia coli.	2013	353388	Canada					0.97	1.93	0.53	0.97	1.02	E.Coli	Animal and Water
77	80	Livestock-> drinking water	Pigs on property vs non	pig	Statistics	OR			2.48	0.69-8.92	0.69	0.69	8.92	8.92	multi	0.17	yes	E. Coli (resistant 1 or 2 classes)	E.Coli		Coleman	Contamination of Canadian private drinking water sources with antimicrobial resistant Escherichia coli.	2013	353388	Canada					4.09	8.92	0.69	4.09	2.48	E.Coli	Animal and Water
78	81	Livestock-> drinking water	Pigs on neighbouring property vs none	pig	Statistics	OR			1.83	0.27-12.4	0.27	0.27	12.4	12.4	multi	0.53	yes	E. Coli (resistant 1 or 2 classes)	E.Coli		Coleman	Contamination of Canadian private drinking water sources with antimicrobial resistant Escherichia coli.	2013	353388	Canada					6.02	12.4	0.27	6.02	1.83	E.Coli	Animal and Water
79	82	Livestock-> drinking water	Chickes/turkeys on propoerty vs none	poultry	Statistics	OR			1.99	0.86-4.62	0.86	0.86	4.62	4.62	multi	0.11	yes	E. Coli MDR (3 or more classes)	E.Coli		Coleman	Contamination of Canadian private drinking water sources with antimicrobial resistant Escherichia coli.	2013	353388	Canada					2.01	4.62	0.86	2.01	1.99	E.Coli	Animal and Water
80	83	Livestock-> drinking water	Chickens/turkeys on neighbouring property	poultry	Statistics	OR			0.95	0.19-4.81	0.19	0.19	4.81	4.81	multi	0.95	yes	E. Coli MDR (3 or more classes)	E.Coli		Coleman	Contamination of Canadian private drinking water sources with antimicrobial resistant Escherichia coli.	2013	353388	Canada					2.48	4.81	0.19	2.48	0.95	E.Coli	Animal and Water
81	84	Livestock-> drinking water	Cattle on property vs none	cattle	Statistics	OR			2.16	1.11-4.20	1.11	1.11	4.2	4.20	multi	0.02	yes	E. Coli MDR (3 or more classes)	E.Coli		Coleman	Contamination of Canadian private drinking water sources with antimicrobial resistant Escherichia coli.	2013	353388	Canada					1.75	4.2	1.11	1.75	2.16	E.Coli	Animal and Water
82	85	Livestock-> drinking water	Cattle on neighbouring property vs none	cattle	Statistics	OR			1.74	0.89-3.42	0.89	0.89	3.42	3.42	multi	0.11	yes	E. Coli MDR (3 or more classes)	E.Coli		Coleman	Contamination of Canadian private drinking water sources with antimicrobial resistant Escherichia coli.	2013	353388	Canada					1.46	3.42	0.89	1.46	1.74	E.Coli	Animal and Water
83	86	Livestock-> drinking water	Pigs on property vs non	pig	Statistics	OR			5.48	1.65-18.3	1.65	1.65	18.3	18.3	multi	0.01	yes	E. Coli MDR (3 or more classes)	E.Coli		Coleman	Contamination of Canadian private drinking water sources with antimicrobial resistant Escherichia coli.	2013	353388	Canada					8.47	18.3	1.65	8.47	5.48	E.Coli	Animal and Water
84	87	Livestock-> drinking water	Pigs on neighbouring property vs none	pig	Statistics	OR			3.28	0.47-23.0	0.47	0.47	23	23.0	multi	0.23	yes	E. Coli MDR (3 or more classes)	E.Coli		Coleman	Contamination of Canadian private drinking water sources with antimicrobial resistant Escherichia coli.	2013	353388	Canada					11.13	23	0.47	11.13	3.28	E.Coli	Animal and Water
85	88	Nearby farm-> human	yes vs no		Statistics	OR			1.01	0.76-1.33	0.76	0.76	1.33	1.33	uni	0.971	yes	E. Coli ESBL	E.Coli	no	Sun	Varying High Levels of Faecal Carriage of Extended-Spectrum Beta-Lactamase Producing Enterobacteriaceae in Rural Villages in Shandong, China: Implications for Global Health	2014	1000	China		Datasets are referenced but no title, I cant find them			0.67	1.33	0.76	0.67	1.01	E.Coli	Animal and Human
86	89	Nearby farm-> human	Cattle farm	cattle	Statistics	OR			1.44	0.58-3.58	0.58	0.58	3.58	3.58	uni	no	yes	ESBL Enterobacteriaceae/ pAmpc Enterobactericeae	Enterobacteriaceae	In conclusion, the overall prevalence of 4.5% for carriage of ESBL/pAmpC-E in a livestock-dense area was not higher than previous estimates in the general population, suggesting that living in close proximity to l	Wielders	Extended-spectrum β-lactamase- and pAmpC-producing Enterobacteriaceae among the general population in a livestock-dense area	2017	2432	Netherlands	Voor degene die uni hebben uni rapporteren, als er multi is dan multi. Schrijf ze voor nu allemaal op	Datasets are referenced but no title, I cant find them			1.64	3.58	0.58	1.64	1.44	Enterobacteriaceae(multiple or unspecified)	Animal and Human
87	90	Nearby farm-> human	Goat farm	goat	Statistics	OR			0.48	0.12-1.29	0.12	0.12	1.29	1.29	multi	no	yes	ESBL Enterobacteriaceae/ pAmpc Enterobactericeae	Enterobacteriaceae		Wielders	Extended-spectrum β-lactamase- and pAmpC-producing Enterobacteriaceae among the general population in a livestock-dense area	2017	2432	Netherlands					1.03	1.29	0.12	1.03	0.48	Enterobacteriaceae(multiple or unspecified)	Animal and Human
88	91	Nearby farm-> human	Horse farm	horse	Statistics	OR			1.2	0.79-1.82	0.79	0.79	1.82	1.82	uni	no	yes	ESBL Enterobacteriaceae/ pAmpc Enterobactericeae	Enterobacteriaceae		Wielders	Extended-spectrum β-lactamase- and pAmpC-producing Enterobacteriaceae among the general population in a livestock-dense area	2017	2432	Netherlands					0.84	1.82	0.79	0.84	1.2	Enterobacteriaceae(multiple or unspecified)	Animal and Human
89	92	Nearby farm-> human	Mink Farm	mink	Statistics	OR			2.26	1.29-3.98	1.29	1.29	3.98	3.98	multi	no	yes	ESBL Enterobacteriaceae/ pAmpc Enterobactericeae	Enterobacteriaceae		Wielders	Extended-spectrum β-lactamase- and pAmpC-producing Enterobacteriaceae among the general population in a livestock-dense area	2017	2432	Netherlands					1.61	3.98	1.29	1.61	2.26	Enterobacteriaceae(multiple or unspecified)	Animal and Human
90	93	Nearby farm-> human	Pig Farm	pig	Statistics	OR			1.37	0.83-2.26	0.83	0.83	2.26	2.26	multi	no	yes	ESBL Enterobacteriaceae/ pAmpc Enterobactericeae	Enterobacteriaceae		Wielders	Extended-spectrum β-lactamase- and pAmpC-producing Enterobacteriaceae among the general population in a livestock-dense area	2017	2432	Netherlands					0.99	2.26	0.83	0.99	1.37	Enterobacteriaceae(multiple or unspecified)	Animal and Human
91	94	Nearby farm-> human	Poultry Farm	poultry	Statistics	OR			0.84	0.57-1.23	0.57	0.57	1.23	1.23	uni	no	yes	ESBL Enterobacteriaceae/ pAmpc Enterobactericeae	Enterobacteriaceae		Wielders	Extended-spectrum β-lactamase- and pAmpC-producing Enterobacteriaceae among the general population in a livestock-dense area	2017	2432	Netherlands					0.72	1.23	0.57	0.72	0.84	Enterobacteriaceae(multiple or unspecified)	Animal and Human
92	95	Nearby farm-> human	Sheep farm	sheep	Statistics	OR			0.77	0.44-1.34	0.44	0.44	1.34	1.34	uni	no	yes	ESBL Enterobacteriaceae/ pAmpc Enterobactericeae	Enterobacteriaceae		Wielders	Extended-spectrum β-lactamase- and pAmpC-producing Enterobacteriaceae among the general population in a livestock-dense area	2017	2432	Netherlands					0.82	1.34	0.44	0.82	0.77	Enterobacteriaceae(multiple or unspecified)	Animal and Human
93	96	Nearby farm-> human	all farms combines		Statistics	OR			1.54	0.48-4.94	0.48	0.48	4.94	4.94	uni	no	yes	ESBL Enterobacteriaceae/ pAmpc Enterobactericeae	Enterobacteriaceae		Wielders	Extended-spectrum β-lactamase- and pAmpC-producing Enterobacteriaceae among the general population in a livestock-dense area	2017	2432	Netherlands					2.3	4.94	0.48	2.3	1.54	Enterobacteriaceae(multiple or unspecified)	Animal and Human
94	97	Eating Meat -> human	eating pork (≥ 3 meals per week)		Statistics	OR			3.5	1.8-6.6	1.8	1.8	6.6	6.6	multi	0,001	yes	E.Coli ESBL positive	E.Coli	no	Leistner, R	Risk factors associated with the community-acquired colonization of extended-spectrum beta-lactamase (ESBL) positive Escherichia Coli. an exploratory case-control study.	2013	255	Germany					2.73	6.6	1.8	2.73	3.5	E.Coli	Human and Food
95	98	Eating Meat -> human	eating veal(≥ 3 meals per week)		Statistics	OR			1	0.0894 -11.1869	0.0894	0.0894	11.1869	111.869	uni	1	yes	E.Coli ESBL positive	E.Coli	no	Leistner, R	Risk factors associated with the community-acquired colonization of extended-spectrum beta-lactamase (ESBL) positive Escherichia Coli. an exploratory case-control study.	2013	255	Germany	zelf berekend				5.71	11.1869	0.0894	5.71	1	E.Coli	Human and Food
96	99	Eating Meat -> human	eating beef(≥ 3 meals per week)		Statistics	OR			0.14	0.0185 -1.1181	0.0185	0.0185	1.1181	11.181	uni	0.0638	yes	E.Coli ESBL positive	E.Coli	no	Leistner, R	Risk factors associated with the community-acquired colonization of extended-spectrum beta-lactamase (ESBL) positive Escherichia Coli. an exploratory case-control study.	2013	255	Germany	zelf berekend				1.56	1.1181	0.0185	1.56	0.14	E.Coli	Human and Food
97	100	Eating Meat -> human	eating poultry (≥ 3 meals per week)		Statistics	OR			1.18	0.6390-2.1771	0.6390	0.6390	2.1771	21.771	uni	0.5976	yes	E.Coli ESBL positive	E.Coli	no	Leistner, R	Risk factors associated with the community-acquired colonization of extended-spectrum beta-lactamase (ESBL) positive Escherichia Coli. an exploratory case-control study.	2013	255	Germany	zelf berekend				1.03	2.1771	0.639	1.03	1.18	E.Coli	Human and Food
98	101	Eating Meat -> human	eating fish (≥ 3 meals per week)		Statistics	OR			1.13	0.4954-2.5590	0.4954	0.4954	2.559	25.590	uni	0.7771	yes	E.Coli ESBL positive	E.Coli	no	Leistner, R	Risk factors associated with the community-acquired colonization of extended-spectrum beta-lactamase (ESBL) positive Escherichia Coli. an exploratory case-control study.	2013	255	Germany	zelf berekend				1.25	2.559	0.4954	1.25	1.13	E.Coli	Human and Food
99	102	Eating Meat -> human	Meat consumption (never/sometimes vs daily)		Statistics	OR			0.8	0,4-1,8	0.4	0.4	1.8	1.8	multi	0,2	yes	Ampicillin Resistant E. Coli	E.Coli	no	Lietzau	Clustering of antibiotic resistance of E. coli in couples: suggestion for a major role of conjugal transmission	2006	412	Germany	206 couples				1.03	1.8	0.4	1.03	0.8	E.Coli	Human and Food
100	103	Eating Meat -> human	Meat consumption (never/sometimes vs daily)		Statistics	OR			0.5	0,2-1,4	0.2	0.2	1.4	1.4	multi	0,1	yes	Doxycycline resistant E. Coli	E.Coli	no	Lietzau	Clustering of antibiotic resistance of E. coli in couples: suggestion for a major role of conjugal transmission	2006	412	Germany	206 couples				1.07	1.4	0.2	1.07	0.5	E.Coli	Human and Food
101	104	Eating Meat -> human	Meat consumption (never/sometimes vs daily)		Statistics	OR			0.7	0,3-1,7	0.3	0.3	1.7	1.7	multi	0,6	yes	Cotrimoxazole Resistant E. Coli	E.Coli	no	Lietzau	Clustering of antibiotic resistance of E. coli in couples: suggestion for a major role of conjugal transmission	2006	412	Germany	206 couples				1.05	1.7	0.3	1.05	0.7	E.Coli	Human and Food
102	105	Eating Meat -> human	dried poultry -> human		Statistics	OR			9	1.8-45.2	1.8	1.8	45.2	45.2	multi	not reported	yes	ESBL-producing E. col	E.Coli	yes, see genes and notes	Nadimpalli	Meat and Fish as Sources of Extended-Spectrum β-Lactamase–Producing Escherichia coli , Cambodia	2019	88	Cambodia	≈40% of ESBL-producing E.coli from healthy persons grouped into the same phylogenetic clans that comprised most food-origin isolates				21.94	45.2	1.8	21.94	9	E.Coli	Human and Food
103	106	Eating Meat -> human	Dried pork ≥1x/wk ->human		Statistics	OR			0.5	0.2-1.3	0.2	0.2	1.3	1.3	uni	not reported	yes	ESBL-producing E. col	E.Coli	yes, see genes and notes	Nadimpalli	Meat and Fish as Sources of Extended-Spectrum β-Lactamase–Producing Escherichia coli , Cambodia	2019	88	Cambodia	≈40% of ESBL-producing E.coli from healthy persons grouped into the same phylogenetic clans that comprised most food-origin isolates				1.02	1.3	0.2	1.02	0.5	E.Coli	Human and Food
104	107	Eating Meat -> human	Dried beef		Statistics	OR			2.6	0.9-7.3	0.9	0.9	7.3	7.3	uni	not reported	yes	ESBL-producing E. col	E.Coli	yes, see genes and notes	Nadimpalli	Meat and Fish as Sources of Extended-Spectrum β-Lactamase–Producing Escherichia coli , Cambodia	2019	88	Cambodia	≈40% of ESBL-producing E.coli from healthy persons grouped into the same phylogenetic clans that comprised most food-origin isolates				3.24	7.3	0.9	3.24	2.6	E.Coli	Human and Food
105	108	Eating Meat -> human	Pork≥3x/wk		Statistics	OR			1.5	0.4-5.9	0.4	0.4	5.9	5.9	uni	not reported	yes	ESBL-producing E. col	E.Coli	yes, see genes and notes	Nadimpalli	Meat and Fish as Sources of Extended-Spectrum β-Lactamase–Producing Escherichia coli , Cambodia	2019	88	Cambodia	≈40% of ESBL-producing E.coli from healthy persons grouped into the same phylogenetic clans that comprised most food-origin isolates				2.8	5.9	0.4	2.8	1.5	E.Coli	Human and Food
106	109	Eating Meat -> human	Insects eating		Statistics	OR			1	0.4-2.6	0.4	0.4	2.6	2.6	uni	not reported	yes	ESBL-producing E. col	E.Coli	yes, see genes and notes	Nadimpalli	Meat and Fish as Sources of Extended-Spectrum β-Lactamase–Producing Escherichia coli , Cambodia	2019	88	Cambodia	≈40% of ESBL-producing E.coli from healthy persons grouped into the same phylogenetic clans that comprised most food-origin isolates				1.33	2.6	0.4	1.33	1	E.Coli	Human and Food
107	110	Vegetables-> human	Raw vegatables ≥1x/wk		Statistics	OR			0.7	0.2-2.7	0.2	0.2	2.7	2.7	uni	not reported	yes	ESBL-producing E. col	E.Coli	yes, see genes and notes	Nadimpalli	Meat and Fish as Sources of Extended-Spectrum β-Lactamase–Producing Escherichia coli , Cambodia	2019	88	Cambodia	≈40% of ESBL-producing E.coli from healthy persons grouped into the same phylogenetic clans that comprised most food-origin isolates				1.56	2.7	0.2	1.56	0.7	E.Coli	Human and Food
108	111	Water (drinking) -> human	unboiled vs boiled water		Statistics	OR			0.66	0.42-1.03	0.42	0.42	1.03	1.03	uni	0.067	yes	E. Coli ESBL	E.Coli	no	Sun	Varying High Levels of Faecal Carriage of Extended-Spectrum Beta-Lactamase Producing Enterobacteriaceae in Rural Villages in Shandong, China: Implications for Global Health	2014	1000	China					0.74	1.03	0.42	0.74	0.66	E.Coli	Water and Human
109	112	Water (drinking) -> human	private well vs tab water		Statistics	OR			1.49	0.91-2.34	0.91	0.91	2.34	2.34	uni	0.114	yes	E. Coli ESBL	E.Coli	no	Sun	Varying High Levels of Faecal Carriage of Extended-Spectrum Beta-Lactamase Producing Enterobacteriaceae in Rural Villages in Shandong, China: Implications for Global Health	2014	1000	China					0.99	2.34	0.91	0.99	1.49	E.Coli	Water and Human
110	113	Water (drinking) -> human	Shared well vs tab water		Statistics	OR			1.01	0.77-1.32	0.77	0.77	1.32	1.32	uni	0.965	yes	E. Coli ESBL	E.Coli	no	Sun	Varying High Levels of Faecal Carriage of Extended-Spectrum Beta-Lactamase Producing Enterobacteriaceae in Rural Villages in Shandong, China: Implications for Global Health	2014	1000	China					0.67	1.32	0.77	0.67	1.01	E.Coli	Water and Human
111	114	Water (drinking) -> human	Other souce of water(pure water, mineral water, water from wells) vs tab water		Statistics	OR			6.57	1.41-30.7	1.41	1.41	30.7	30.7	uni	0.017	yes	E. Coli ESBL	E.Coli	no	Sun	Varying High Levels of Faecal Carriage of Extended-Spectrum Beta-Lactamase Producing Enterobacteriaceae in Rural Villages in Shandong, China: Implications for Global Health	2014	1000	China					14.7	30.7	1.41	14.7	6.57	E.Coli	Water and Human
112	115	Water(exposure)-> human	Reclaimed water-> water plant workers		Statistics	OR			4.17	0.28-62.73	0.28	0.28	62.73	62.73	multi	no	yes	Antibiotic-resistant CoNS carriage	Staphyolocci	no	Goldstein	Higher prevalence of coagulase-negative staphylococci carriage among reclaimed water spray irrigators.	2017	43	United States					31.28	62.73	0.28	31.28	4.17	Staphylococci	Water and Human
113	116	Water(exposure)-> human	Recreational bathing water-> human		Statistics	OR			4.09	1.02-16.4	1.02	1.02	16.4	16.4	uni	0.046	yes	E. Coli (blaCTX-M)	E.Coli	kind of, see notes	Leonard	Exposure to and colonisation by antibiotic-resistant E. coli in UK coastal water users: Environmental surveillance, exposure assessment, and epidemiological study (Beach Bum Survey).	2018	273	UK	It is estimated that over 2.5 million water sports sessions occurred in 2015 resulting in the ingestion of at least one blaCTX-M-bearing E. coli. I				7.65	16.4	1.02	7.65	4.09	E.Coli	Water and Human
114	117	Vegetables-> human	raw vegetables vs no raw vegetables		Statistics	OR			0.82	0.62-1.07	0.62	0.62	1.07	1.07	uni	0.506	yes	E. Coli ESBL	E.Coli	no	Sun	Varying High Levels of Faecal Carriage of Extended-Spectrum Beta-Lactamase Producing Enterobacteriaceae in Rural Villages in Shandong, China: Implications for Global Health	2014	1000	China					0.65	1.07	0.62	0.65	0.82	E.Coli	Human and Food
115	118	Pet-> human	pets in house vs non		Statistics	OR			1.12	0.79-1.59	0.79	0.79	1.59	1.59	uni	0.538	yes	E. Coli ESBL	E.Coli	no	Sun	Varying High Levels of Faecal Carriage of Extended-Spectrum Beta-Lactamase Producing Enterobacteriaceae in Rural Villages in Shandong, China: Implications for Global Health	2014	1000	China					0.75	1.59	0.79	0.75	1.12	E.Coli	Animal and Human
116	119	Pet-> human	Contact with pets		Statistics	OR			0.24	0,06-0,09	0.06	0.06	0.09	0.09	uni		yes	ESBL Enterobacteriaceae	Enterobacteriaceae		Hijazi	Multidrug-resistant ESBL-producing Enterobacteriaceae and associated risk factors in community infants in Lebanon	2016	117	Lebanon					0.77	0.09	0.06	0.77	0.24	Enterobacteriaceae(multiple or unspecified)	Animal and Human
117	120	Pet-> human	Kept a dog during last 5 years vs no dog	dog	Statistics	OR			1.41	0,90-2,20	0.9	0.9	2.2	2.2	multi		yes	ESBL Enterobacteriaceae/ pAmpc Enterobactericeae	Enterobacteriaceae	In conclusion, the overall prevalence of 4.5% for carriage of ESBL/pAmpC-E in a livestock-dense area was not higher than previous estimates in the general population, suggesting that living in close proximity to l	Wielders	Extended-spectrum β-lactamase- and pAmpC-producing Enterobacteriaceae among the general population in a livestock-dense area	2017	2432	Netherlands					0.95	2.2	0.9	0.95	1.41	Enterobacteriaceae(multiple or unspecified)	Animal and Human
118	121	Pet-> human	Living with pet vs not living with pet		Statistics	OR			0.6	0.4-0.9	0.4	0.4	0.9	0.9	multi		yes	MDR Staphylococci	Staphyolocci		Gandolfi-Decristophoris	Evaluation of pet contact as a risk factor for carriage of multidrug-resistant staphylococci in nursing home residents.	2012	445	Switserland					0.72	0.9	0.4	0.72	0.6	Staphylococci	Animal and Human
119	122	Pet-> human	Active pet contact		Statistics	OR			0.5	0,4-0,8	0.4	0.4	0.8	0.8	multi		yes	MDR Staphylococci	Staphyolocci		Gandolfi-Decristophoris	Evaluation of pet contact as a risk factor for carriage of multidrug-resistant staphylococci in nursing home residents.	2012	445	Switserland					0.76	0.8	0.4	0.76	0.5	Staphylococci	Animal and Human
120	123	Pet-> human	pet conctact-> human		Statistics	OR			1.1	0.4-3.4	0.4	0.4	3.4	3.4	uni	not reported	yes	ESBL-producing E. col	E.Coli	yes, see genes and notes	Nadimpalli	Meat and Fish as Sources of Extended-Spectrum β-Lactamase–Producing Escherichia coli , Cambodia	2019	88	Cambodia					1.69	3.4	0.4	1.69	1.1	E.Coli	Animal and Human
121	124	Non commercial animal keeping	Kept cows vs no cows	cattle	Statistics	OR			3.56	1,12-11,34	1.12	1.12	11.34	11.34	multi		yes	ESBL Enterobacteriaceae/ pAmpc Enterobactericeae	Enterobacteriaceae	In conclusion, the overall prevalence of 4.5% for carriage of ESBL/pAmpC-E in a livestock-dense area was not higher than previous estimates in the general population, suggesting that living in close proximity to l	Wielders	Extended-spectrum β-lactamase- and pAmpC-producing Enterobacteriaceae among the general population in a livestock-dense area	2017	2432	Netherlands					5.14	11.34	1.12	5.14	3.56	Enterobacteriaceae(multiple or unspecified)	Animal and Human
122	125	Non commercial animal keeping	Kept horses	horse	Statistics	OR			1.13	0,50-2,55	0.5	0.5	2.55	2.55	multi		yes	ESBL Enterobacteriaceae/ pAmpc Enterobactericeae	Enterobacteriaceae	In conclusion, the overall prevalence of 4.5% for carriage of ESBL/pAmpC-E in a livestock-dense area was not higher than previous estimates in the general population, suggesting that living in close proximity to l	Wielders	Extended-spectrum β-lactamase- and pAmpC-producing Enterobacteriaceae among the general population in a livestock-dense area	2017	2432	Netherlands					1.24	2.55	0.5	1.24	1.13	Enterobacteriaceae(multiple or unspecified)	Animal and Human
123	126	Non commercial animal keeping	Kept poultry	poultry	Statistics	OR			0.84	0,45-1,55	0.45	0.45	1.55	1.55	multi		yes	ESBL Enterobacteriaceae/ pAmpc Enterobactericeae	Enterobacteriaceae	In conclusion, the overall prevalence of 4.5% for carriage of ESBL/pAmpC-E in a livestock-dense area was not higher than previous estimates in the general population, suggesting that living in close proximity to l	Wielders	Extended-spectrum β-lactamase- and pAmpC-producing Enterobacteriaceae among the general population in a livestock-dense area	2017	2432	Netherlands					0.88	1.55	0.45	0.88	0.84	Enterobacteriaceae(multiple or unspecified)	Animal and Human
124	127	Non commercial animal keeping	Taking care of sick lifestock		Statistics	OR			0.34	0.14-0.66	0.14	0.14	0.66	0.66	multi		yes	tetracycline-resistant E coli	E.Coli	no	Caudell	Identification of risk factors associated with carriage of resistant Escherichia coli in three culturally diverse ethnic groups in Tanzania: a biological and socioeconomic analysis	2018	86	Tanzania	226 households in total, 86 households for this estimate				0.89	0.66	0.14	0.89	0.34	E.Coli	Animal and Human
125	128	Sharing water source with animals	Water sources for lifestock		Statistics	OR			1.89	1,10-2,78	1.1	1.1	2.78	2.78	multi		yes	trimethoprim resistance E. Coli	E.Coli	no	Caudell	Identification of risk factors associated with carriage of resistant Escherichia coli in three culturally diverse ethnic groups in Tanzania: a biological and socioeconomic analysis	2018	55	Tanzania	226 households in total, 86 households for this estimate				1.09	2.78	1.1	1.09	1.89	E.Coli	Animal, Water and human
126	129	Sharing water source with animals	sharing water source with lifestock and wildlife compared to only with wildlife		Statistics	OR			7.54	2,41-23,45	2.41	2.41	23.45	23.45	multi		yes	multidrug-resistant E coli	E.Coli	no	Caudell	Identification of risk factors associated with carriage of resistant Escherichia coli in three culturally diverse ethnic groups in Tanzania: a biological and socioeconomic analysis	2018	55	Tanzania	226 households in total, 55 households for this estimate				10.93	23.45	2.41	10.93	7.54	E.Coli	Animal, Water and human
127	130	Sharing water source with animals	sharing water source with lifestock and wildlife compared to only with wildlife		Statistics	OR			6.23	2,05-19,02	2.05	2.05	19.02	19.02	multi		yes	tetracycline resistant E. Coli	E.Coli	no	Caudell	Identification of risk factors associated with carriage of resistant Escherichia coli in three culturally diverse ethnic groups in Tanzania: a biological and socioeconomic analysis	2018	55	Tanzania	226 households in total, 55 households for this estimate				8.77	19.02	2.05	8.77	6.23	E.Coli	Animal, Water and human
128	131	Sharing water source with animals	sharing water source with lifestock and wildlife compared to only with wildlife		Statistics	OR			9.23	3,19-26,75	3.19	3.19	26.75	26.75	multi		yes	E coli resistant to sulfamethoxazole	E.Coli	no	Caudell	Identification of risk factors associated with carriage of resistant Escherichia coli in three culturally diverse ethnic groups in Tanzania: a biological and socioeconomic analysis	2018	55	Tanzania	226 households in total, 55 households for this estimate				12.51	26.75	3.19	12.51	9.23	E.Coli	Animal, Water and human
129	132	Sharing water source with animals	sharing water source with lifestock and wildlife compared to only with wildlife		Statistics	OR			11.7	2,74-50,01	2.74	2.74	50.01	50.01	multi		yes	E. Coli rsistant to streptomycin	E.Coli	no	Caudell	Identification of risk factors associated with carriage of resistant Escherichia coli in three culturally diverse ethnic groups in Tanzania: a biological and socioeconomic analysis	2018	55	Tanzania	226 households in total, 55 households for this estimate				24.26	50.01	2.74	24.26	11.7	E.Coli	Animal, Water and human
130	133	Milk -> human	Drinking more raw milk compared to little raw milk		Statistics	OR			10.38	7,89-13,66	7.89	7.89	13.66	13.66	multi		yes	for multidrug resistance.	E.Coli	no	Caudell	Identification of risk factors associated with carriage of resistant Escherichia coli in three culturally diverse ethnic groups in Tanzania: a biological and socioeconomic analysis	2018	84	Tanzania	226 households in total, 84 households for this estimate				5.78	13.66	7.89	5.78	10.38	E.Coli	Human and Food
131	134	Food-> animal	Raw meat-> dog	dog	Statistics	OR			5.78	2.86-11.65	2.86	2.86	11.65	11.65	uni	no	yes	E. Coli	E.Coli	no	Groat	Canine raw meat diets and antimicrobial resistant E. coli: is there a link?	2016	190	UK	Ook erin zetten. Calculated myself for AMR. Also for MDR available. Furthermore MDR was also more likely in raw-fed 25% (95% CI: 17- 32) compared to 4% (95% CI: 0-8) of cooked-meat-fed dogs (P < 0.001).	eating raw-meat (n = 114), or cooked meat (n = 76)			5.05	11.65	2.86	5.05	5.78	E.Coli	Animal and Food
132	135	Travelling	South East Asia last 3 months		Statistics	OR			61.67	5.82-653.13	5.82	5.82	653.13	653.13			yes	ESBL/AmpC-producing E. coli or Klebsiella spp	E. Coli & Klebsiella		Ulstad	Carriage of ESBL/AmpC-producing or ciprofloxacin non-susceptible Escherichia coli and Klebsiella spp. in healthy people in Norway	2016	198	Norway		ESBL/AmpC-producing isolates were recovered from 75% (3/4) of travellers to South-East Asia compared to 3.9% (11/280) for those with no recent travel history or those who had travelled to other regions during the last 3 month	No	Non travellers	331.13	653.13	5.82	331.13	61.67	Enterobacteriaceae(multiple or unspecified)	0
133	136	Travelling	South east Asia last 12 months		Statistics	OR			100	3.34-2997.80	3.34	3.34	2997.8	2997.80			yes	ESBL/AmpC-producing ciprofloxacin nonsusceptible E. coli or Klebsiella spp.	E. Coli & Klebsiella		Ulstad	Carriage of ESBL/AmpC-producing or ciprofloxacin non-susceptible Escherichia coli and Klebsiella spp. in healthy people in Norway	2016	103	Norway			No	Non travellers	1527.14	2997.8	3.34	1527.14	100	Enterobacteriaceae(multiple or unspecified)	0
134	137	Travelling	multiple WHO regions last 3 months		Statistics	OR			6.24	1.45-26.86	1.45	1.45	26.86	26.86			yes	ciprofloxacin non-susceptible E. coli or Klebsiella spp. T	E. Coli & Klebsiella		Ulstad	Carriage of ESBL/AmpC-producing or ciprofloxacin non-susceptible Escherichia coli and Klebsiella spp. in healthy people in Norway	2016	205	Norway			No	Non travellers	12.77	26.86	1.45	12.77	6.24	Enterobacteriaceae(multiple or unspecified)	0
135	138	Travelling	multiple WHO regions last 12 months		Statistics	OR			0.94	0.1745-5.0260	0.1745	0.1745	5.026	50.260	uni	0.9391	yes	ESBL/AmpC-producing E. coli or Klebsiella spp	E. Coli & Klebsiella		Ulstad	Carriage of ESBL/AmpC-producing or ciprofloxacin non-susceptible Escherichia coli and Klebsiella spp. in healthy people in Norway	2016	144	Norway	Zelf berekend		No	Non travellers	2.6	5.026	0.1745	2.6	0.94	Enterobacteriaceae(multiple or unspecified)	0
136	139	Travelling	Europe in last 3 months		Statistics	OR			0.61	0.1293 - 2.9127	0.1293	0.1293	2.9127	2.9127	uni	0.5388	yes	ESBL/AmpC-producing E. coli or Klebsiella spp	E. Coli & Klebsiella		Ulstad	Carriage of ESBL/AmpC-producing or ciprofloxacin non-susceptible Escherichia coli and Klebsiella spp. in healthy people in Norway	2016	284	Norway	Zelf berekend		No	Non travellers	1.74	2.9127	0.1293	1.74	0.61	Enterobacteriaceae(multiple or unspecified)	0
137	140	Travelling	Europe last 12 months		Statistics	OR			0.91	0.2689-3.0605	0.2689	0.2689	3.0605	30.605	uni	0.8751	yes	ESBL/AmpC-producing E. coli or Klebsiella spp	E. Coli & Klebsiella		Ulstad	Carriage of ESBL/AmpC-producing or ciprofloxacin non-susceptible Escherichia coli and Klebsiella spp. in healthy people in Norway	2016	234	Norway	Zelf berekend		No	Non travellers	1.61	3.0605	0.2689	1.61	0.91	Enterobacteriaceae(multiple or unspecified)	0
138	141	Travelling	America last 3 months		Statistics	OR			6.51	0.2483-170.6387	0.2483	0.2483	170.6387	1.706.387	uni	0.2610	yes	ESBL/AmpC-producing E. coli or Klebsiella spp	E. Coli & Klebsiella		Ulstad	Carriage of ESBL/AmpC-producing or ciprofloxacin non-susceptible Escherichia coli and Klebsiella spp. in healthy people in Norway	2016	195	Norway	Zelf berekend		No	Non travellers	86.1	170.639	0.2483	86.1	6.51	Enterobacteriaceae(multiple or unspecified)	0
139	142	Travelling	America last 12 months		Statistics	OR			5.85	0.2127-160.8023	0.2127	0.2127	160.8023	1.608.023	uni	0.2962	yes	ESBL/AmpC-producing E. coli or Klebsiella spp	E. Coli & Klebsiella		Ulstad	Carriage of ESBL/AmpC-producing or ciprofloxacin non-susceptible Escherichia coli and Klebsiella spp. in healthy people in Norway	2016	102	Norway	Zelf berekend		No	Non travellers	81.14	160.802	0.2127	81.14	5.85	Enterobacteriaceae(multiple or unspecified)	0
140	143	Travelling	Eastern Mediterranean last 3 months		Statistics	OR			20.56	1.1873-355.8783	11.87	11.873	355.8783	3.558.783	uni	0.0377	yes	ESBL/AmpC-producing E. coli or Klebsiella spp	E. Coli & Klebsiella		Ulstad	Carriage of ESBL/AmpC-producing or ciprofloxacin non-susceptible Escherichia coli and Klebsiella spp. in healthy people in Norway	2016	196	Norway	Zelf berekend		No	Non travellers	180.03	355.878	11.87	180.03	20.56	Enterobacteriaceae(multiple or unspecified)	0
141	144	Travelling	Eastern Mediterranean last 12 months		Statistics	OR			19.2	1.0417 -353.8717	1.0417	1.0417	353.8717	3.538.717	uni	0.0469	yes	ESBL/AmpC-producing E. coli or Klebsiella spp	E. Coli & Klebsiella		Ulstad	Carriage of ESBL/AmpC-producing or ciprofloxacin non-susceptible Escherichia coli and Klebsiella spp. in healthy people in Norway	2016	103	Norway	Zelf berekend		No	Non travellers	179.04	353.872	1.0417	179.04	19.2	Enterobacteriaceae(multiple or unspecified)	0
142	145	Travelling	Wester pacific last 3 months		Statistics	OR			3.91	0.1749-87.1781	0.1749	0.1749	87.1781	871.781	uni	0.3899	yes	ESBL/AmpC-producing E. coli or Klebsiella spp	E. Coli & Klebsiella		Ulstad	Carriage of ESBL/AmpC-producing or ciprofloxacin non-susceptible Escherichia coli and Klebsiella spp. in healthy people in Norway	2016	196	Norway	Zelf berekend		No	Non travellers	43.78	87.1781	0.1749	43.78	3.91	Enterobacteriaceae(multiple or unspecified)	0
143	146	Travelling	Wester pacific last 12 months		Statistics	OR			5.85	0.2127-160.8023	0.2127	0.2127	160.8023	1.608.023	uni	0.2962	yes	ESBL/AmpC-producing E. coli or Klebsiella spp	E. Coli & Klebsiella		Ulstad	Carriage of ESBL/AmpC-producing or ciprofloxacin non-susceptible Escherichia coli and Klebsiella spp. in healthy people in Norway	2016	102	Norway	Zelf berekend		No	Non travellers	81.14	160.802	0.2127	81.14	5.85	Enterobacteriaceae(multiple or unspecified)	0
144	147	Travelling	Africa last 3 months		Statistics	OR			6.51	0.2483-170.6387	0.2483	0.2483	170.6387	1.706.387	uni	0.2610	yes	ESBL/AmpC-producing E. coli or Klebsiella spp	E. Coli & Klebsiella		Ulstad	Carriage of ESBL/AmpC-producing or ciprofloxacin non-susceptible Escherichia coli and Klebsiella spp. in healthy people in Norway	2016	195	Norway	Zelf berekend		No	Non travellers	86.1	170.639	0.2483	86.1	6.51	Enterobacteriaceae(multiple or unspecified)	0
145	148	Travelling	Africa last 12 months		Statistics	OR			5.85	0.2127-160.8023	0.2127	0.2127	160.8023	1.608.023	uni	0.2962	yes	ESBL/AmpC-producing E. coli or Klebsiella spp	E. Coli & Klebsiella		Ulstad	Carriage of ESBL/AmpC-producing or ciprofloxacin non-susceptible Escherichia coli and Klebsiella spp. in healthy people in Norway	2016	102	Norway	Zelf berekend		No	Non travellers	81.14	160.802	0.2127	81.14	5.85	Enterobacteriaceae(multiple or unspecified)	0
146	149	Travelling	to India		Statistics	OR			4.09	1.87-8.98	1.87	1.87	8.98	8.98	multi	<0.001	yes	ESBL-producing Enterobacteriaceae	Enterobacteriaceae		Vading	Frequent acquisition of low-virulence strains of ESBL-producing Escherichia coli in travellers	2016	175	Sweden			Yes	SE Asia travellers	3.86	8.98	1.87	3.86	4.09	Enterobacteriaceae(multiple or unspecified)	0
147	150	Travelling	to Northern Africa		Statistics	OR			3.32	3.32-8.99	3.32	3.32	8.99	8.99	multi	0.018	yes	ESBL-producing Enterobacteriaceae	Enterobacteriaceae		Vading	Frequent acquisition of low-virulence strains of ESBL-producing Escherichia coli in travellers	2016	175	Sweden			Yes	SE Asia travellers	3.97	8.99	3.32	3.97	3.32	Enterobacteriaceae(multiple or unspecified)	0
148	151	Travelling	to Turkey		Statistics	OR			0.44	0.09-2.16	0.09	0.09	2.16	2.16	multi	0.32	yes	ESBL-producing Enterobacteriaceae	Enterobacteriaceae		Vading	Frequent acquisition of low-virulence strains of ESBL-producing Escherichia coli in travellers	2016	175	Sweden			Yes	SE Asia travellers	1.52	2.16	0.09	1.52	0.44	Enterobacteriaceae(multiple or unspecified)	0
149	152	Travelling	To India		Statistics	OR			19.9	4,5-88,8	4.5	4.5	88.8	88.8	multi		yes	ESBL E. Coli	E.Coli	no	Peirano	Rates of colonization with extended-spectrum β-lactamase-producing Escherichia coli in Canadian travellers returning from South Asia: a cross-sectional assessment	2017	109	Canada			yes	not given . Maakt niet uit	43.78	88.8	4.5	43.78	19.9	E.Coli	0
150	153	Travelling	to Southern/Eastern Europe		Statistics	OR			1.12	0,67-1,89	0.67	0.67	1.89	1.89	multi		yes	ESBL Enterobacteriaceae/ pAmpc Enterobactericeae	Enterobacteriaceae	no	Wielders	Extended-spectrum β-lactamase- and pAmpC-producing Enterobacteriaceae among the general population in a livestock-dense area	2017	2432	Netherlands			No	Non travellers or to North America and Oceania	0.91	1.89	0.67	0.91	1.12	Enterobacteriaceae(multiple or unspecified)	0
151	154	Travelling	to Africa/ Asia (west, south, south east, central, east, including turkey) or latin erica		Statistics	OR			2.91	1,73-4,76	1.73	1.73	4.76	4.76	multi		yes	ESBL Enterobacteriaceae/ pAmpc Enterobactericeae	Enterobacteriaceae	no	Wielders	Extended-spectrum β-lactamase- and pAmpC-producing Enterobacteriaceae among the general population in a livestock-dense area	2017	2432	Netherlands			No	Non travellers or to North America and Oceania	1.88	4.76	1.73	1.88	2.91	Enterobacteriaceae(multiple or unspecified)	0
152	155	Travelling	India		Statistics	OR			2	1.2-3.4	1.2	1.2	3.4	3.4	multi		yes	New Delhi Metallo-beta-lactamase	E. Coli & Klebsiella	no	MacFadden	A passage from India: Association between air traffic and reported cases of New Delhi Metallo-beta-lactamase 1 from 2007 to 2012	2015	193	India	The unadjusted odds ratio of having a reported case of NDM- 1, for every percentage increase in cumulative air traffic departing India, was 2.3 (95% CI 1.4 to 3.7) and adjusted was 2.0 (95% CI 1.2 to 3.4).	193 countries -> India	No	not travelling to india	1.38	3.4	1.2	1.38	2	Enterobacteriaceae(multiple or unspecified)	0
153	156	Travelling	Asia		Statistics	OR			3.1	1.1-8.9	1.1	1.1	8.9	8.9	multi	0,02	yes	ESBL E. coli (n=16), ESBL-producing Klebsiella pneumoniae (n=4), co-carriage of ESBL-producing E. coli and K. oxytoca (n=1), ESBL-producing Citrobacter braakii (n=1), and carbapenemase-producing Pseudomonas taiwanensis (n=1).	E.Coli	no	Epelboin	High Rate of Multidrug-Resistant Gram-Negative Bacilli Carriage and Infection in Hospitalized Returning Travelers: A Cross-Sectional Cohort Study	2015	359	France	Genoeg data om voor alle landen apart uit te rekenen tov non travellers	Genoeg data om voor alle landen apart uit te rekenen tov non travellers	yes	to other countries	3.96	8.9	1.1	3.96	3.1	E.Coli	0
154	157	Travelling	Travelling to africa, europe, asia, mena, amercas		Statistics	OR			10.6	3.0-67.5	3.0	3.0	67.5	67.5	multi	<0.001	yes	ESBL E. coli (n=16), ESBL-producing Klebsiella pneumoniae (n=4), co-carriage of ESBL-producing E. coli and K. oxytoca (n=1), ESBL-producing Citrobacter braakii (n=1), and carbapenemase-producing Pseudomonas taiwanensis (n=1).	E.Coli	no	Epelboin	High Rate of Multidrug-Resistant Gram-Negative Bacilli Carriage and Infection in Hospitalized Returning Travelers: A Cross-Sectional Cohort Study	2015	359	France	Genoeg data om voor alle landen apart uit te rekenen tov non travellers	Genoeg data om voor alle landen apart uit te rekenen tov non travellers	yes	Non travellers	33.23	67.5	3	33.23	10.6	E.Coli	0
155	158	Travelling	Latin America		Statistics	OR			1.13	0.48-2.66	0.48	0.48	2.66	2.66	uni	0.77	yes	pAmpC-Enterobacteriea	Enterobacteriaceae	no	Lorme	Acquisition of plasmid-mediated cephalosporinase producing Enterobacteriaceae after a travel to the tropics	2018	390	France	also has risk		yes	Sub Saharan Africa	1.29	2.66	0.48	1.29	1.13	Enterobacteriaceae(multiple or unspecified)	0
156	159	Travelling	Asia		Statistics	OR			4.72	2.11-10.55	2.11	2.11	10.55	10.55	uni	0.00016	yes	pAmpC-Enterobacteriea	Enterobacteriaceae	no	Lorme	Acquisition of plasmid-mediated cephalosporinase producing Enterobacteriaceae after a travel to the tropics	2018	379	France	also has risk		yes	Sub Saharan Africa	4.59	10.55	2.11	4.59	4.72	Enterobacteriaceae(multiple or unspecified)	0
157	160	Travelling	Latin America		Statistics	OR			0.43	0.27-0.67	0.27	0.27	0.67	0.67	uni	0.00022	yes	ESBL-producing Enterobacteriaceae	Enterobacteriaceae	no	Lorme	Acquisition of plasmid-mediated cephalosporinase producing Enterobacteriaceae after a travel to the tropics	2018	390	France	also has risk		yes	Sub Saharan Africa	0.77	0.67	0.27	0.77	0.43	Enterobacteriaceae(multiple or unspecified)	0
158	161	Travelling	Asia		Statistics	OR			2.64	1.71-4.07	1.71	1.71	4.07	4.07	uni	0.000012	yes	ESBL-producing Enterobacteriaceae	Enterobacteriaceae	no	Lorme	Acquisition of plasmid-mediated cephalosporinase producing Enterobacteriaceae after a travel to the tropics	2018	379	France	also has risk		yes	Sub Saharan Africa	1.58	4.07	1.71	1.58	2.64	Enterobacteriaceae(multiple or unspecified)	0
159	162	Travelling	Afghanistan		Statistics	OR			75.3	13.0-434.5	13.0	13.0	434.5	434.5	uni	0.001	yes	ESBL E. Coli	E.Coli	no	Maataoui	High acquisition rate of extended-spectrum β-lactamase-producing Enterobacteriaceae among French military personnel on mission abroad, without evidence of inter-individual transmission.	2019	109	France	also has risk		yes	France	219.48	434.5	13	219.48	75.3	E.Coli	0
160	163	Travelling	Cote d'Ivoire		Statistics	OR			11.8	2.78-50.4	2.78	2.78	50.4	50.4	uni	0.001	yes	ESBL E. Coli	E.Coli	no	Maataoui	High acquisition rate of extended-spectrum β-lactamase-producing Enterobacteriaceae among French military personnel on mission abroad, without evidence of inter-individual transmission.	2019	156	France	also has risk		yes	France	24.46	50.4	2.78	24.46	11.8	E.Coli	0
161	164	Travelling	South Asia		Statistics	OR			5.3	2.4-11.8	2.4	2.4	11.8	11.8	uni	0.001	yes	Multi-resistance to non-beta-lactams s. aureus	SA	no	Nurjadi	Skin and soft tissue infections in intercontinental travellers and the import of multi-resistant Staphylococcus aureus to Europe	2015	32	Multiple			no	Europe	5.17	11.8	2.4	5.17	5.3	S. Aureus	0
162	165	Travelling	Latin America		Statistics	OR			5.47	2.09-24.33	2.09	2.09	24.33	24.33	multi	0.001	yes	MRSA	MRSA	no	Nurjadi	Skin and soft tissue infections in intercontinental travellers and the import of multi-resistant Staphylococcus aureus to Europe	2015	32	Multiple			no	Europe	11.55	24.33	2.09	11.55	5.47	S. Aureus	0
163	166	Travelling	Africa		Statistics	OR			0.3	0.1-1.0	0.1	0.1	1	1.0	uni	not reported	yes	MRSA	MRSA	no	Nurjadi	Skin and soft tissue infections in intercontinental travellers and the import of multi-resistant Staphylococcus aureus to Europe	2015	64	Multiple			no	Europe	1.12	1	0.1	1.12	0.3	S. Aureus	0
164	167	Travelling	South Asia		Statistics	OR			0.5	0.1-2.0	0.1	0.1	2	2.0	uni	not reported	yes	MRSA	MRSA	no	Nurjadi	Skin and soft tissue infections in intercontinental travellers and the import of multi-resistant Staphylococcus aureus to Europe	2015	32	Multiple			no	Europe	1.37	2	0.1	1.37	0.5	S. Aureus	0
165	168	Travelling	South East Asia		Statistics	OR			1.3	0.5-3.4	0.5	0.5	3.4	3.4	uni	not reported	yes	MRSA	MRSA	no	Nurjadi	Skin and soft tissue infections in intercontinental travellers and the import of multi-resistant Staphylococcus aureus to Europe	2015	57	Multiple	Haal info uit tabel 2 raar, meerdere tabellen (4 vs daarboven) en andere odds terwijl het ver hetzelfde gaat		no	Europe	1.6	3.4	0.5	1.6	1.3	S. Aureus	0
166	169	Travelling	Africa north of equator		Statistics	OR			4.94	1.80-13.6	1.80	1.80	13.6	13.6	multi	0.002	yes	ESBL-producing Enterobacteriaceae	Enterobacteriaceae	no	Ostholm-Balkhed	Travel-associated faecal colonization with ESBL-producing Enterobacteriaceae: incidence and risk factors.	2013	45	Sweden			Yes	Europe	6.12	13.6	1.8	6.12	4.94	Enterobacteriaceae(multiple or unspecified)	0
167	170	Travelling	Asia (expect for India)		Statistics	OR			8.63	3.42-21.7	3.42	3.42	21.7	21.7	multi	0.002	yes	ESBL-producing Enterobacteriaceae	Enterobacteriaceae	no	Ostholm-Balkhed	Travel-associated faecal colonization with ESBL-producing Enterobacteriaceae: incidence and risk factors.	2013	73	Sweden			Yes	Europe	9.97	21.7	3.42	9.97	8.63	Enterobacteriaceae(multiple or unspecified)	0
168	171	Travelling	India		Statistics	OR			24.8	4.98-122	4.98	4.98	122	122	multi	0.002	yes	ESBL-producing Enterobacteriaceae	Enterobacteriaceae	no	Ostholm-Balkhed	Travel-associated faecal colonization with ESBL-producing Enterobacteriaceae: incidence and risk factors.	2013	29	Sweden			Yes	Europe	60.61	122	4.98	60.61	24.8	Enterobacteriaceae(multiple or unspecified)	0
169	172	Travelling	India		Statistics	OR			13.6	3.0-75.0	3.0	3.0	75	75.0	uni	<0.0001	yes	ESBL E. Coli	E.Coli	no	Yaita	Epidemiology of Extended-Spectrum β-Lactamase Producing Escherichia coli in the Stools of Returning Japanese Travelers, and the Risk Factors for Colonization	2014	14	Japan			yes	Japan	36.93	75	3	36.93	13.6	E.Coli	0
170	173	Travelling (eating food)	Food with local population		Statistics	OR			6.9	1,2-39,6	1.2	1.2	39.6	39.6	multi		yes	ESBL E. Coli	E.Coli		Peirano	Rates of colonization with extended-spectrum β-lactamase-producing Escherichia coli in Canadian travellers returning from South Asia: a cross-sectional assessment	2017	109	Canada			no	not eating food with local population	19.22	39.6	1.2	19.22	6.9	E.Coli	Human and Food
171	174	Travelling (healthcare system contact)	hospital stay in a foreign country		Statistics	OR			18.7	2.9-115.8	2.9	2.9	115.8	115.8	uni	no	yes	typable MRSA	MRSA	yes	van Rijen	Increase in a Dutch hospital of methicillin-resistant Staphylococcus aureus related to animal farming	2008	50	Netherlands			No	Netherlands	57.59	115.8	2.9	57.59	18.7	S. Aureus	0
172	175	Prior colonised patient in room	Prior room occupant		Statistics	OR			2.3	1.2-4.3	1.2	1.2	4.3	4.3	multi	0.012	yes	P. Aurignose	Pseudomonas aeruginosa	no	Nseir. S	Risk of acquiring multidrug-resistant Gram-negative bacilli from prior room occupants	2010	511	United States					1.77	4.3	1.2	1.77	2.3	Pseudomonas aeruginosa	Human and Environment
173	176	Prior colonised patient in room	Prior room occupant		Statistics	OR			4.2	2-8.8	2	2	8.8	8.8	multi	0.001	yes	A baumannii	Acinetobacter baumannii	no	Nseir. S	Risk of acquiring multidrug-resistant Gram-negative bacilli from prior room occupants	2010	511	United States					3.76	8.8	2	3.76	4.2	Acinetobacter baumannii	Human and Environment
174	177	Prior colonised patient in room	Prior room occupant		Statistics	OR			0.04	0.004-0.4	0.004	0.004	0.4	0.4	uni. in multi no longer	<.01	yes	Vancomycin-resistant enterococci	Enterococci	no	Shorman. M	Risk factors associated with vancomycin-resistant enterococcus in intensive care unit settings in saudi arabia	2013	90	Saudi Arabia					1.85	0.4	0.004	1.85	0.04	Other	Human and Environment
175	180	Family member colonised	Family member with MRSA in last year		Statistics	OR			9.37	1.12-78.05	1.12	1.12	78.05	78.05	uni		yes	MRSA	MRSA	no	Jorge Pinto Ferreira	Transmission of MRSA between Companion Animals and Infected Human Patients Presenting to Medical Care FacilitiesOutpatient	2011	98	United States					38.68	78.05	1.12	38.68	9.37	S. Aureus	Human
176	181	Family member colonised	Odds for also being infected when child attending day care is infected		Statistics	OR			13.3	1.3-172.6	1.3	1.3	172.6	172.6	uni	0.01	yes	trimethoprim-resistant Escherichia coli	E.Coli	no	Fornasini	Trimethoprim-resistant Escherichia coli in households of children attending day care centers.	1992	46	United States	Antwoord: Niet als genen doen dus hier houden. same antibiograms in family members as child				86.74	172.6	1.3	86.74	13.3	E.Coli	Human
177	182	Family member colonised	Siblings with carriage		Statistics	OR			7.5	2.7-20.7	2.7	2.7	20.7	20.7	multi	<0.001	yes	Streptococcus pneumococcal	Streptococcus pneumoniae		Samore	High rates of multiple antibiotic resistance in Streptococcus pneumoniae from healthy children living in isolated rural communities: association with cephalosporin use and intrafamilial transmission.	2001	737	United States					9.53	20.7	2.7	9.53	7.5	Streptococcus pneumoniae	Human
178	183	Family member colonised	Spouse colonised		Statistics	OR			6.9	3.1-15.5	3.1	3.1	15.5	15.5	multi	<0,001	yes	Ampicillin Resistant E. Coli	E.Coli	no	Lietzau	Clustering of antibiotic resistance of E. coli in couples: suggestion for a major role of conjugal transmission	2006	412	Germany	206 couples				6.92	15.5	3.1	6.92	6.9	E.Coli	Human
179	184	Family member colonised	Spouse colonised		Statistics	OR			2	0,8-5,2	0.8	0.8	5.2	5.2	multi	0,02	yes	Doxycycline resistant E. Coli	E.Coli	no	Lietzau	Clustering of antibiotic resistance of E. coli in couples: suggestion for a major role of conjugal transmission	2006	412	Germany	206 couples				2.3	5.2	0.8	2.3	2	E.Coli	Human
180	185	Family member colonised	Spouse colonised		Statistics	OR			3.5	1,5-11,1	1.5	1.5	11.1	11.1	multi	0,02	yes	Cotrimoxazole Resistant E. Coli	E.Coli	no	Lietzau	Clustering of antibiotic resistance of E. coli in couples: suggestion for a major role of conjugal transmission	2006	412	Germany	206 couples				5.02	11.1	1.5	5.02	3.5	E.Coli	Human
181	186	Family member colonised	human-> human		Statistics	OR			2.59	1,65-4,07	1.65	1.65	4.07	4.07			yes	MRSA	MRSA		Cluzet	Risk Factors for Recurrent Colonization With Methicillin-Resistant Staphylococcus aureus in Community-Dwelling Adults and Children	2015	195	United States					#VALUE!	4.07	1.65	#N/A	2.59	S. Aureus	Human
182	187	Family member colonised	household mrsa positive		Statistics	OR			12	4 to 37	4	4	37	37	uni		yes	MRSA	MRSA	no	Walter	Persistence of nasal colonisation with methicillin resistant Staphylococcus aureus CC398 among participants of veterinary conferences and occurrence among their household members: A prospective cohort study, Germany 2008–2014	2017	185	Germany					17.61	37	4	17.61	12	S. Aureus	Human
183	188	Mother to child	After delivery		Statistics	OR			1.81	1.12-2.93	1.12	1.12	2.93	2.93			both	E. Coli.	E.Coli	no	Tamelienė R	Escherichia coli colonization in neonates: prevalence. perinatal transmission. antimicrobial susceptibility. and risk factors.	2012	827	Lithuania	Mail for subdata. They only provided data on total e.coli, not only resistant or non resistant. However, they do have data on resistance so we may request for a subset analysis				1.19	2.93	1.12	1.19	1.81	E.Coli	Human
184	189	Breast feeding	breast milk		Statistics	OR			5.81	1.65-20.44	1.65	1.65	20.44	20.44			yes	k oxytoca	Klebsiella oxytoca	no	Parm	Risk factors associated with gut and nasopharyngeal colonization by common Gram-negative species and yeasts in neonatal intensive care units patients	2011	276	Estonia					9.53	20.44	1.65	9.53	5.81	Other	Human
185	190	Breast feeding	breast feeding		Statistics	OR			0.65	0,532-0,794	0.532	0.532	0.794	0.794	multi	<0.0001	yes	CA- MRSA	MRSA	no	Chen	Factors associated with nasal colonization of methicillin-resistant Staphylococcus aureus among healthy children in Taiwan.	2011	5126	Taiwan	MRSA carrier vs non carries				0.62	0.794	0.532	0.62	0.65	S. Aureus	Human
186	191	Breast feeding	breast feeding		Statistics	OR			0.37	0,09-1,48	0.09	0.09	1.48	1.48	uni		yes	ESBL-producing E. coli and k. pneumonia	E. Coli & Klebsiella	no	Isendahl	Fecal carriage of ESBL-producing E. coli and K. pneumoniae in children in Guinea-Bissau: a hospital-based cross-sectional study.	2012	408	Guinea-Bissau	unknown if mother was carrier				1.26	1.48	0.09	1.26	0.37	Enterobacteriaceae(multiple or unspecified)	Human
187	192	Breast feeding	breast feeding		Statistics	OR			0.5	0,23-1,07	0.23	0.23	1.07	1.07	uni		yes	ESBL Enterobacteriaceae	Enterobacteriaceae	no	Hijazi	Multidrug-resistant ESBL-producing Enterobacteriaceae and associated risk factors in community infants in Lebanon	2016	117	Lebanon					0.9	1.07	0.23	0.9	0.5	Enterobacteriaceae(multiple or unspecified)	Human
188	193	Mother to child	Delivery		Statistics	OR			7.42	2.06-26.71	2.06	2.06	26.71	26.71	multi	0.002	yes	ESBL Enterobacteriaceae	Enterobacteriaceae	no	Denkel	The mother as most important risk factor for colonization of very low birth weight (VLBW) infants with extended-spectrum β-lactamase-producing Enterobacteriaceae (ESBL-E).	2014	209	Germany					12.61	26.71	2.06	12.61	7.42	Enterobacteriaceae(multiple or unspecified)	Human
189	194	Breast feeding	breast feeding		Statistics	OR			2.27	0.84-6.65	0.84	0.84	6.65	6.65	multi	0,12	yes	erythromycin resistant Streptococcus pneumoniae	Streptococcus pneumoniae	no	Koliou	Risk factors for carriage of Streptococcus pneumoniae in children.	2018	397	Cyprus	Symbooltje gaan maken om aan te geven of de moeder carrier is of niet, misschien sub analys voor alleen bekende geïnfecteerde moeders. unknown if mother was carrier				2.97	6.65	0.84	2.97	2.27	Streptococcus pneumoniae	Human
190	195	Breast feeding	breast feeding		Statistics	OR			1.36	0.52-3.76	0.52	0.52	3.76	3.76	multi	0,54	yes	penicillin resistant Streptococcus pneumoniae	Streptococcus pneumoniae	no	Koliou	Risk factors for carriage of Streptococcus pneumoniae in children.	2018	397	Cyprus	unknown if mother was carrier				1.76	3.76	0.52	1.76	1.36	Streptococcus pneumoniae	Human
191	196	Breast feeding	shared breast milk (see notes)		Statistics	OR			49.17	6.02-354.68	6.02	6.02	354.68	354.68	multi	>0.05	yes	ESBL E. Coli	E.Coli	no	Nakamura	Outbreak of extended-spectrum β-lactamase-producing Escherichia coli transmitted through breast milk sharing in a neonatal intensive care unit	2016	65	Japan	Because there were no established milk banks in Japan, shared milk was sometimes provided to preterm infants in the NICU who did not receive a sufficient amount of milk from their mothers; donor mothers were those whose milk production exceeded their own infants’ requirements and who agreed to donate milk.				178.97	354.68	6.02	178.97	49.17	E.Coli	Human
192	197	Breast feeding	breast feeding vs formula		Statistics	OR			0.96	0.2997-3.0943	0.2997	0.2997	3.0943	30.943	uni	0.95	yes	ESBL E. Coli	E.Coli	no	Nordberg	High Proportion of Intestinal Colonization with Successful Epidemic Clones of ESBL-Producing Enterobacteriaceae in a Neonatal Intensive Care Unit in Ecuador	2013	47	Ecuador	not known if mother is infected				1.6	3.0943	0.2997	1.6	0.96	E.Coli	Human
193	198	Mother to child	Delivery (carriage nose mother)		Statistics	OR			2.2	1.1-4.3	1.1	1.1	4.3	4.3	uni	0.015	both	S. Aureus	SA	no	Schaumburg	Transmission of Staphylococcus aureus between mothers and infants in an African setting	2014	318	Gabon	known if mother was infected				1.79	4.3	1.1	1.79	2.2	S. Aureus	Human
194	199	Mother to child	Delivery (carriage mammillae mother)		Statistics	OR			5.1	1.8-13.7	1.8	1.8	13.7	13.7	uni	<0.000	both	S. Aureus	SA	no	Schaumburg	Transmission of Staphylococcus aureus between mothers and infants in an African setting	2014	318	Gabon	known if mother was infected				6.16	13.7	1.8	6.16	5.1	S. Aureus	Human
195	200	Breast feeding	Unpasturized breast milk sharing		Statistics	OR			49.17	6.02-354.68	6.02	6.02	354.68	354.68		< 0.05	yes	ESBL E. Coli	E.Coli	no	Nakamura	Outbreak of extended-spectrum β-lactamase-producing Escherichia coli transmitted through breast milk sharing in a neonatal intensive care unit.	2016	6	Japan					178.97	354.68	6.02	178.97	49.17	E.Coli	Human
196	201	Contaminated room	contaminated room		Statistics	OR			8	0.9-71.2	0.9	0.9	71.2	71.2	uni	0.06	yes	VRE	VRE	no	Martinez	Role of environmental contamination as a risk factor for acquisition of vancomycin-resistant enterococci in patients treated in a medical intensive care unit	2003	90	United States					35.27	71.2	0.9	35.27	8	VRE	Human and Environment
197	203	Contaminated room	Location in high risk room		Statistics	OR			81.7	2.2-3-92.0	2.2	2.2	92	3-92.0	multi	0.02	yes	VRE	VRE	no	Martinez	Role of environmental contamination as a risk factor for acquisition of vancomycin-resistant enterococci in patients treated in a medical intensive care unit	2003	90	United States					44.69	92	2.2	44.69	81.7	VRE	Human and Environment
198	204	Contaminated room	Colonised sink		Statistics	OR			11.2	1.920-65.687	1.920	1.920	65.687	65.687	multi	0.007	yes	multi resistant pseudomonas aerignose	Pseudomonas aeruginosa	no	Salm	Prolonged outbreak of clonal MDR Pseudomonas aeruginosa on an intensive care unit: contaminated sinks and contamination of ultra-filtrate bags as possible route of transmission?	2016	42	Germany					32.28	65.687	1.92	32.28	11.2	Pseudomonas aeruginosa	Human and Environment
199	205	Contact with infected person	manupulation of wound dressing of infected person		Statistics	OR			25.9	3.1-208.8	3.1	3.1	208.8	208.8	multi		yes	MDR A. baumannii	Acinetobacter baumannii	no	Morgan	Frequent Multidrug-Resistant Acinetobacter baumannii Contamination of Gloves, Gowns, and Hands of Healthcare Workers	2010	59	United States					104.87	208.8	3.1	104.87	25.9	Acinetobacter baumannii	Human
200	206	Contact with infected person	manipulation of artificial airway of infected person		Statistics	OR			2.1	1.1-4.0	1.1	1.1	4	4.0	multi		yes	MDR A. baumannii	Acinetobacter baumannii	no	Morgan	Frequent Multidrug-Resistant Acinetobacter baumannii Contamination of Gloves, Gowns, and Hands of Healthcare Workers	2010	59	United States					1.66	4	1.1	1.66	2.1	Acinetobacter baumannii	Human
201	207	Space sharing	time in room langer than 5 minutes with infected person		Statistics	OR			4.3	2.0-9.1	2.0	2.0	9.1	9.1	multi		yes	MDR A. baumannii	Acinetobacter baumannii	no	Morgan	Frequent Multidrug-Resistant Acinetobacter baumannii Contamination of Gloves, Gowns, and Hands of Healthcare Workers	2010	59	United States					3.9	9.1	2	3.9	4.3	Acinetobacter baumannii	Human
202	208	Contact with infected person	contact with patient more or equal to 3 days		Statistics	OR			9.8	2.0-48.9	2.0	2.0	48.9	48.9	multi	0.005	yes	Carbapenem-Resistant Enterobacteriaceae	Enterobacteriaceae	no	Schwarz-Neiderman	Risk Factors for Carbapenemase-Producing Carbapenem-Resistant Enterobacteriaceae (CP-CRE) Acquisition Among Contacts of Newly Diagnosed CP-CRE Patients	2016	159	Israel					23.78	48.9	2	23.78	9.8	Enterobacteriaceae(multiple or unspecified)	Human
203	209	Space sharing	sharing room with colonised patient		Statistics	OR			1.94	0,4440-8,5161	0.4440	0.4440	8.5161	8.5161	uni	0.3775	yes	ST131 E. coli c	E.Coli	no	Morales Barroso	Intestinal colonization due to Escherichia coli ST131: Risk factors and prevalence	2018	54	Spain					4.01	8.5161	0.444	4.01	1.94	E.Coli	Human
204	210	Space sharing	Sharing bedroom with colonised patient		Statistics	OR			1.5	1.1-2.2	1.1	1.1	2.2	2.2	uni		yes	CA-MRSA	MRSA	no	Mork	Comprehensive modeling reveals proximity, seasonality, and hygiene practices as keydeterminants of MRSA colonization in exposed households.	2018	671	United States					0.92	2.2	1.1	0.92	1.5	S. Aureus	Human
205	211	Contact with infected person	Assist with shower/bath		Statistics	OR			2.22	1.34-3.69	1.34	1.34	3.69	3.69	uni		yes	CA-MRSA	MRSA	no	Nerby	Risk factors for household transmission of community-associated methicillin-resistant Staphylococcus aureus	2011	696	United States					1.48	3.69	1.34	1.48	2.22	S. Aureus	Human
206	212	Space sharing	Bathe with case-patient		Statistics	OR			1.63	0.93-2.88	0.93	0.93	2.88	2.88	uni		yes	CA-MRSA	MRSA	no	Nerby	Risk factors for household transmission of community-associated methicillin-resistant Staphylococcus aureus	2011	696	United States					1.22	2.88	0.93	1.22	1.63	S. Aureus	Human
207	213	Contact with infected person	Change bandage		Statistics	OR			0.92	0.54 -1.59	0.54	0.54	1.59	1.59	uni		yes	CA-MRSA	MRSA	no	Nerby	Risk factors for household transmission of community-associated methicillin-resistant Staphylococcus aureus	2011	696	United States					0.85	1.59	0.54	0.85	0.92	S. Aureus	Human
208	214	Family member colonised	Father of case-patient		Statistics	OR			0.85	0.41-1.77	0.41	0.41	1.77	1.77	uni		yes	CA-MRSA	MRSA	no	Nerby	Risk factors for household transmission of community-associated methicillin-resistant Staphylococcus aureus	2011	696	United States					0.99	1.77	0.41	0.99	0.85	S. Aureus	Human
209	215	Family member colonised	Mother of case-patient		Statistics	OR			1.2	0.71-2.02	0.71	0.71	2.02	2.02	uni		yes	CA-MRSA	MRSA	no	Nerby	Risk factors for household transmission of community-associated methicillin-resistant Staphylococcus aureus	2011	696	United States					0.94	2.02	0.71	0.94	1.2	S. Aureus	Human
210	216	Family member colonised	Sibling of case-patient		Statistics	OR			1	0.61-1.65	0.61	0.61	1.65	1.65	uni		yes	CA-MRSA	MRSA	no	Nerby	Risk factors for household transmission of community-associated methicillin-resistant Staphylococcus aureus	2011	696	United States					0.84	1.65	0.61	0.84	1	S. Aureus	Human
211	217	Family member colonised	Parent vs. sibling		Statistics	OR			1.09	0.66 -1.80	0.66	0.66	1.8	1.80	uni		yes	CA-MRSA	MRSA	no	Nerby	Risk factors for household transmission of community-associated methicillin-resistant Staphylococcus aureus	2011	696	United States					0.87	1.8	0.66	0.87	1.09	S. Aureus	Human
212	218	Space sharing	Sharig room with known carrier		Statistics	OR			3	1.43-6.31	1.43	1.43	6.31	6.31	multi		yes	Carbapenem-resistant Enterobacteriaceae (	Enterobacteriaceae	no	Torres-Gonzalez	Factors Associated to Prevalence and Incidence of Carbapenem-Resistant Enterobacteriaceae Fecal Carriage: A Cohort Study in a Mexican Tertiary Care Hospital.	2015	330	Mexico					2.66	6.31	1.43	2.66	3	Enterobacteriaceae(multiple or unspecified)	Human
213	219	Space sharing	Shared room with patients		Statistics	OR			2.1	0.9-5.0	0.9	0.9	5	5.0	uni	0.89	yes	Carbapenem-Resistant Enterobacteriaceae	Enterobacteriaceae	no	Schwarz-Neiderman	Risk Factors for Carbapenemase-Producing Carbapenem-Resistant Enterobacteriaceae (CP-CRE) Acquisition Among Contacts of Newly Diagnosed CP-CRE Patients	2016	159	Israel					2.17	5	0.9	2.17	2.1	Enterobacteriaceae(multiple or unspecified)	Human
214	220	Space sharing	sharing a room with a known carrier		Statistics	OR			3.09	1,52-6,23	1.52	1.52	6.23	6.23	multi	<0,001	yes	Carbapenem-resistant Klebsiella pneumoniae	Enterobacteriaceae	no	Ben-David	Carbapenem-resistant Klebsiella pneumoniae in post-acute-care facilities in Israel.	2014	1044	Israel					2.6	6.23	1.52	2.6	3.09	Enterobacteriaceae(multiple or unspecified)	Human
215	221	Space sharing	increased prevalence of known carriers on the ward		Statistics	OR			1.02	1,004-1,033	1.004	1.004	1.033	1.033	multi	0,013	yes	Carbapenem-resistant Klebsiella pneumoniae	Enterobacteriaceae	no	Ben-David	Carbapenem-resistant Klebsiella pneumoniae in post-acute-care facilities in Israel.	2014	1044	Israel					0.52	1.033	1.004	0.52	1.02	Enterobacteriaceae(multiple or unspecified)	Human
216	222	Space sharing	number of VRE-positive patients in nearby beds per day		Statistics	OR			87.9	21.6-357.3	21.6	21.6	357.3	357.3	uni	<0.001	yes	VRE	VRE	no	Papadimitriou-Olivgeris	Risk factors for enterococcal infection and colonization by vancomycin-resistant enterococci in critically ill patients.	2014	250	Greece	Ik heb deze route verder niet meegenomen. Nu dan ook niet. However, total vre patients in hospital was not significant (or not given but p=0.069)				180.01	357.3	21.6	180.01	87.9	VRE	Human
217	223	Fomites	Shared soap in the previous week		Statistics	OR			5.6	1.95-16.03	1.95	1.95	16.03	16.03	multi	.001	yes	MRSA	MRSA	no	maree	Risk Factors for Infection and Colonization with Community-Associated Methicillin-Resistant Staphylococcus aureus in the Los Angeles County Jail: A Case-Control Study	2010	162	United States	Gaat over MRSA Infection				7.3	16.03	1.95	7.3	5.6	S. Aureus	Human and Environment
218	224	Fomites	Sleeping in bed with sibbling		Statistics	OR			1.87	1,03-3,4	1.03	1.03	3.4	3.4	uni	not given	yes	ESBL-producing E. coli and k. pneumonia	E.Coli & Klebsiella pneumoniae	no	Isendahl	Fecal carriage of ESBL-producing E. coli and K. pneumoniae in children in Guinea-Bissau: a hospital-based cross-sectional study.	2012	408	Guinea-Bissau	unknown if mother was carrier		Voor nu wel erin. Is dit te indirect? Want weten niet of sibling gecoloniseerd heeft. Het geeft wel een implicatie van crowding(heb nog 1 zo'n meeting ergens in zitten).		1.42	3.4	1.03	1.42	1.87	Enterobacteriaceae(multiple or unspecified)	Human and Environment
219	225	Fomites	Towel sharing between kids		Statistics	OR			1.06	0,40-2,79	0.4	0.4	2.79	2.79	uni	not given	yes	penicillin- resistant Streptococcus Pneumoniae	Streptococcus pneumoniae	no	Nilsson	Carriage of penicillin-resistant Streptococcus pneumoniae by children in day-care centers during an intervention program in Malmo, Sweden	2001	2912	Sweden	Voor nu kunnen we het wel erin houden. also many things about cleaning frequency of toys and cleaning frequency in general, do we want that?				1.39	2.79	0.4	1.39	1.06	Streptococcus pneumoniae	Human and Environment
220	226	Fomites	Share bed		Statistics	OR			1.32	0.80 -2.29	0.80	0.80	2.29	2.29	uni		yes	CA-MRSA	MRSA	no	Nerby	Risk factors for household transmission of community-associated methicillin-resistant Staphylococcus aureus	2011	696	United States					1.03	2.29	0.8	1.03	1.32	S. Aureus	Human and Environment
221	227	Fomites	Share towel		Statistics	OR			1.36	0.81-2.29	0.81	0.81	2.29	2.29	uni		yes	CA-MRSA	MRSA	no	Nerby	Risk factors for household transmission of community-associated methicillin-resistant Staphylococcus aureus	2011	696	United States					1.01	2.29	0.81	1.01	1.36	S. Aureus	Human and Environment
222	228	Fomites	Share razor		Statistics	OR			1.7	0.37-7.83	0.37	0.37	7.83	7.83	uni		yes	CA-MRSA	MRSA	no	Nerby	Risk factors for household transmission of community-associated methicillin-resistant Staphylococcus aureus	2011	696	United States					3.72	7.83	0.37	3.72	1.7	S. Aureus	Human and Environment
223	229	Fomites	Share washcloth		Statistics	OR			2.14	1.08-4.22	1.08	1.08	4.22	4.22	uni		yes	CA-MRSA	MRSA	no	Nerby	Risk factors for household transmission of community-associated methicillin-resistant Staphylococcus aureus	2011	696	United States					1.76	4.22	1.08	1.76	2.14	S. Aureus	Human and Environment
224	230	Fomites	Share bar soap		Statistics	OR			1.26	0.76 -2.08	0.76	0.76	2.08	2.08	uni		yes	CA-MRSA	MRSA	no	Nerby	Risk factors for household transmission of community-associated methicillin-resistant Staphylococcus aureus	2011	696	United States					0.94	2.08	0.76	0.94	1.26	S. Aureus	Human and Environment
225	231	Fomites	Share clothing		Statistics	OR			1.4	0.41- 4.85	0.41	0.41	4.85	4.85	uni		yes	CA-MRSA	MRSA	no	Nerby	Risk factors for household transmission of community-associated methicillin-resistant Staphylococcus aureus	2011	696	United States					2.3	4.85	0.41	2.3	1.4	S. Aureus	Human and Environment
226	232	Fomites	Share sports equipment		Statistics	OR			0.62	0.32-1.19	0.32	0.32	1.19	1.19	uni		yes	CA-MRSA	MRSA	no	Nerby	Risk factors for household transmission of community-associated methicillin-resistant Staphylococcus aureus	2011	696	United States					0.85	1.19	0.32	0.85	0.62	S. Aureus	Human and Environment
227	233	Fomites	Share balms/ointment/lotion		Statistics	OR			1.95	1.18-3.22	1.18	1.18	3.22	3.22	uni		yes	CA-MRSA	MRSA	no	Nerby	Risk factors for household transmission of community-associated methicillin-resistant Staphylococcus aureus	2011	696	United States					1.3	3.22	1.18	1.3	1.95	S. Aureus	Human and Environment
228	234	Space sharing	Contact sports		Statistics	OR			2.36	1.13-4.93	1.13	1.13	4.93	4.93	multi	not given	yes	MRSA	MRSA	no	Truque	Association Between Contact Sports and Colonization with Staphylococcus aureus in a Prospective Cohort of Collegiate Athletes.	2017	186	United States					2.08	4.93	1.13	2.08	2.36	S. Aureus	Human
229	235	Other Crowding	Having more than five family members in house		Statistics	OR			6.63	1,19-36,80	1.19	1.19	36.8	36.8	multi	not given	yes	penicillin resistant S. pneumoniae	Streptococcus pneumoniae	no	Ciftci	Investigation of risk factors for penicillin-resistant Streptococcus pneumoniae carriage in Turkish children.	2001	300	Turkey	I think this is to vague, no real transmission route this article i rejected and also writes about this, if we inlcude this one then also include this one	Deze erin doen			17.81	36.8	1.19	17.81	6.63	Streptococcus pneumoniae	Human
230	236	Breast feeding	breast feeding less than 6 months ago		Statistics	OR			1.6	0,72-3,58	0.72	0.72	3.58	3.58	uni	0,03	yes	penicillin resistant S. pneumoniae	Streptococcus pneumoniae	no	Ciftci	Investigation of risk factors for penicillin-resistant Streptococcus pneumoniae carriage in Turkish children.	2001	300	Turkey	Verplaatsen. Mother status unknown				1.59	3.58	0.72	1.59	1.6	Streptococcus pneumoniae	Human
231	237	Other Bathing/Showering	Daily bathing?		Statistics	OR			0.7	0.6-0.98	0.6	0.6	0.98	0.98	uni	not given	yes	MRSA	MRSA	no	Mork	Comprehensive modeling reveals proximity, seasonality, and hygiene practices as keydeterminants of MRSA colonization in exposed households.	2018	671	United States	Houden we eerinWllen we dit? Heeft ook slaapkamer delen zie hierbvoen. Is een proximity model, schat ook andere dingen. Zie usb stick artikel et vragen ernaast geschreven				0.68	0.98	0.6	0.68	0.7	S. Aureus	Human
232	238	Other Soap	antibacterial hand soap		Statistics	OR			0.7	0.5-0.97	0.5	0.5	0.97	0.97	uni	not given	yes	MRSA	MRSA	no	Mork	Comprehensive modeling reveals proximity, seasonality, and hygiene practices as keydeterminants of MRSA colonization in exposed households.	2018	671	United States					0.68	0.97	0.5	0.68	0.7	S. Aureus	Human
233	239	Other Soap	antibacterial hand soap		Statistics	OR			0.44	0.24-0.78	0.24	0.24	0.78	0.78	uni	not given	yes	MRSA	MRSA	no	Nerby	Risk factors for household transmission of community-associated methicillin-resistant Staphylococcus aureus	2011	78	United States	clonal related mrsa vs not see genes				0.82	0.78	0.24	0.82	0.44	S. Aureus	Human
234	240	Other Soap	antibacterial body soap		Statistics	OR			0.79	0.42-1.48	0.42	0.42	1.48	1.48	uni	not given	yes	MRSA	MRSA	no	Nerby	Risk factors for household transmission of community-associated methicillin-resistant Staphylococcus aureus	2011	78	United States	clonal related mrsa vs not see genes				0.88	1.48	0.42	0.88	0.79	S. Aureus	Human
235	241	Other Bathing/Showering	Showered daily in the previous week		Statistics	OR			0.34	0.16-0.84	0.16	0.16	0.84	0.84	multi	.02	yes	MRSA	MRSA	no	maree	Risk Factors for Infection and Colonization with Community-Associated Methicillin-Resistant Staphylococcus aureus in the Los Angeles County Jail: A Case-Control Study	2010	162	United States	Kan er voor nu inblijven, later kijken hoe we dit gaan gebruiken. Misschien een soort indirect contact with colonised people?				0.98	0.84	0.16	0.98	0.34	S. Aureus	Human
236	242	Other Bathing/Showering	Showered daily in the previous week		Statistics	OR			0.35	0.15-0.85	0.15	0.15	0.85	0.85		.01	yes	MRSA	MRSA	no	maree	Risk Factors for Infection and Colonization with Community-Associated Methicillin-Resistant Staphylococcus aureus in the Los Angeles County Jail: A Case-Control Study	2010	162	United States	Voor nu wel noteren, als het iets als handdoeken is u. Vraag: nivariate bevat nog veel meer gedeelde items en die zijn niet sig.				0.97	0.85	0.15	0.97	0.35	S. Aureus	Human
237	244	Occupational Exposure	Exposure to swines (work on a farm or in a processing plant)	swine	Statistics	PR			8.4	5.6-12.6	5.6	5.6	12.6	12.6	multi	not reported	yes	TRSA	SA	no	Wardyn SE	Swine Farming Is a Risk Factor for Infection With and High Prevalence of Carriage of Multidrug-Resistant Staphylococcus aureus.	2015	1342	United States						12.6	5.6	#N/A	8.4	S. Aureus	Animal and Human
238	245	Occupational Exposure	Exposure to swines (work on a farm or in a processing plant)	swine	Statistics	PR			6.1	3.8-10.0	3.8	3.8	10	10.0	multi	not reported	yes	MDRSA	SA	no	Wardyn SE	Swine Farming Is a Risk Factor for Infection With and High Prevalence of Carriage of Multidrug-Resistant Staphylococcus aureus.	2015	1342	United States						10	3.8	#N/A	6.1	S. Aureus	Animal and Human
239	246	Occupational Exposure	Exposure to swines (work on a farm or in a processing plant)	swine	Statistics	PR			5.8	3.9-8.4	3.9	3.9	8.4	8.4	multi	not reported	both	LA-SA	SA	no	Wardyn SE	Swine Farming Is a Risk Factor for Infection With and High Prevalence of Carriage of Multidrug-Resistant Staphylococcus aureus.	2015	1342	United States						8.4	3.9	#N/A	5.8	S. Aureus	Animal and Human
240	247	Occupational Exposure	Exposure to breeding pigs (work on a farm or in a processing plant)	pig	Statistics	PR			2.4	1.0- 5.7	1.0	1.0	5.7	5.7		not reported	yes	MDRSA	SA	no	Jessica L. Rinsky	Livestock-Associated Methicillin and Multidrug Resistant Staphylococcus aureus Is Present among Industrial, Not Antibiotic-Free Livestock Operation Workers in North Carolina	2013	34	United States						5.7	1	#N/A	2.4	S. Aureus	Animal and Human
241	248	Occupational Exposure	Exposure to breeding pigs (work on a farm or in a processing plant)	pig	Statistics	PR			2.5	1.0- 6.4	1.0	1.0	6.4	6.4		not reported	yes	TRSA	SA	no	Jessica L. Rinsky	Livestock-Associated Methicillin and Multidrug Resistant Staphylococcus aureus Is Present among Industrial, Not Antibiotic-Free Livestock Operation Workers in North Carolina	2013	34	United States						6.4	1	#N/A	2.5	S. Aureus	Animal and Human
242	249	Occupational Exposure	Direct contact with pigs	pig	Statistics	PR			1.2	0.3-4.4	0.3	0.3	4.4	4.4		not reported	yes	MDRSA	SA	no	Jessica L. Rinsky	Livestock-Associated Methicillin and Multidrug Resistant Staphylococcus aureus Is Present among Industrial, Not Antibiotic-Free Livestock Operation Workers in North Carolina	2013	34	United States						4.4	0.3	#N/A	1.2	S. Aureus	Animal and Human
243	250	Occupational Exposure	Direct contact with pigs	pig	Statistics	PR			2.1	0.3-14.4	0.3	0.3	14.4	14.4		not reported	yes	TRSA	SA	no	Jessica L. Rinsky	Livestock-Associated Methicillin and Multidrug Resistant Staphylococcus aureus Is Present among Industrial, Not Antibiotic-Free Livestock Operation Workers in North Carolina	2013	34	United States						14.4	0.3	#N/A	2.1	S. Aureus	Animal and Human
244	251	Occupational Exposure	Draw/blood/fluids from pigs	pig	Statistics	PR			0.8	0.3-2.0	0.3	0.3	2	2.0		not reported	yes	MDRSA	SA	no	Jessica L. Rinsky	Livestock-Associated Methicillin and Multidrug Resistant Staphylococcus aureus Is Present among Industrial, Not Antibiotic-Free Livestock Operation Workers in North Carolina	2013	34	United States						2	0.3	#N/A	0.8	S. Aureus	Animal and Human
245	252	Occupational Exposure	Draw/blood/fluids from pigs	pig	Statistics	PR			0.4	0.1-1.9	0.1	0.1	1.9	1.9		not reported	yes	TRSA	SA	no	Jessica L. Rinsky	Livestock-Associated Methicillin and Multidrug Resistant Staphylococcus aureus Is Present among Industrial, Not Antibiotic-Free Livestock Operation Workers in North Carolina	2013	34	United States						1.9	0.1	#N/A	0.4	S. Aureus	Animal and Human
246	253	Occupational Exposure	exposure to hog industry (adults)	hog	Statistics	PR			1.14	0.56-2.29	0.56	0.56	2.29	2.29	multi	no	yes	MDRSA	SA	no	Hatcher	The Prevalence of Antibiotic-Resistant Staphylococcus aureus Nasal Carriage among Industrial Hog Operation Workers, Community Residents, and Children Living in Their Households: North Carolina, USA.	2017	400	United States						2.29	0.56	#N/A	1.14	S. Aureus	Animal and Human
247	254	Occupational Exposure	exposure to hog industry (children)	hog	Statistics	PR			2.37	1.14- 4.92	1.14	1.14	4.92	4.92	multi	not reported	yes	MRSA	MRSA	no	Hatcher	The Prevalence of Antibiotic-Resistant Staphylococcus aureus Nasal Carriage among Industrial Hog Operation Workers, Community Residents, and Children Living in Their Households: North Carolina, USA.	2017	400	United States						4.92	1.14	#N/A	2.37	S. Aureus	Animal and Human
248	255	Occupational Exposure	exposure to hog industry (children)	hog	Statistics	PR			2.64	1.47- 4.75	1.47	1.47	4.75	4.75	multi	not reported	yes	MDRSA	SA	no	Hatcher	The Prevalence of Antibiotic-Resistant Staphylococcus aureus Nasal Carriage among Industrial Hog Operation Workers, Community Residents, and Children Living in Their Households: North Carolina, USA.	2017	400	United States						4.75	1.47	#N/A	2.64	S. Aureus	Animal and Human
249	256	Occupational Exposure	exposure to pigs	pig	Statistics	PR			1.67	1.32-2.11	1.32	1.32	2.11	2.11	multi	<0.001	yes	methicillin −resistant coagulase-negative staphylococci	Staphyolocci	no	Li	Nasal carriage of methicillin-resistant coagulase-negative staphylococci in healthy humans is associated with occupational pig contact in a dose-response manner.	2017	1422	China						2.11	1.32	#N/A	1.67	Staphylococci	Animal and Human
250	257	Occupational Exposure	Hours per day	pig	Statistics	PR			1.77	1.36-2.30	1.36	1.36	2.3	2.30	multi	<0.001	yes	methicillin −resistant coagulase-negative staphylococci	Staphyolocci	no	Li	Nasal carriage of methicillin-resistant coagulase-negative staphylococci in healthy humans is associated with occupational pig contact in a dose-response manner.	2017	1422	China						2.3	1.36	#N/A	1.77	Staphylococci	Animal and Human
251	258	Occupational Exposure	Days per week	pig	Statistics	PR			1.91	1.42-2.57	1.42	1.42	2.57	2.57	multi	<0.001	yes	methicillin −resistant coagulase-negative staphylococci	Staphyolocci	no	Li	Nasal carriage of methicillin-resistant coagulase-negative staphylococci in healthy humans is associated with occupational pig contact in a dose-response manner.	2017	1422	China						2.57	1.42	#N/A	1.91	Staphylococci	Animal and Human
252	259	Occupational Exposure	Total years	pig	Statistics	PR			1.51	1.24-1.84	1.24	1.24	1.84	1.84	multi	<0.001	yes	methicillin −resistant coagulase-negative staphylococci	Staphyolocci	no	Li	Nasal carriage of methicillin-resistant coagulase-negative staphylococci in healthy humans is associated with occupational pig contact in a dose-response manner.	2017	1422	China						1.84	1.24	#N/A	1.51	Staphylococci	Animal and Human
253	260	Occupational Exposure	Total hours	pig	Statistics	PR			1.14	1.07-1.20	1.07	1.07	1.2	1.20	multi	<0.001	yes	methicillin −resistant coagulase-negative staphylococci	Staphyolocci	no	Li	Nasal carriage of methicillin-resistant coagulase-negative staphylococci in healthy humans is associated with occupational pig contact in a dose-response manner.	2017	1422	China						1.2	1.07	#N/A	1.14	Staphylococci	Animal and Human
254	261	Occupational Exposure	exposure to pigs	pig	Statistics	PR			1.62	1.22-2.17	1.22	1.22	2.17	2.17	multi	<0.000	yes	methicillinresistant S.epidermidis	Staphylococcus epidermidis	no	Li	Nasal carriage of methicillin-resistant coagulase-negative staphylococci in healthy humans is associated with occupational pig contact in a dose-response manner.	2017	1422	China						2.17	1.22	#N/A	1.62	Staphylococcus epidermidis	Animal and Human
255	262	Occupational Exposure	Hours per day	pig	Statistics	PR			1.73	1.25-2.38	1.25	1.25	2.38	2.38	multi	<0.001	yes	methicillinresistant S.epidermidis	Staphylococcus epidermidis	no	Li	Nasal carriage of methicillin-resistant coagulase-negative staphylococci in healthy humans is associated with occupational pig contact in a dose-response manner.	2017	1422	China						2.38	1.25	#N/A	1.73	Staphylococcus epidermidis	Animal and Human
256	263	Occupational Exposure	Days per week	pig	Statistics	PR			1.83	1.27-2.63	1.27	1.27	2.63	2.63	multi	<0.001	yes	methicillinresistant S.epidermidis	Staphylococcus epidermidis	no	Li	Nasal carriage of methicillin-resistant coagulase-negative staphylococci in healthy humans is associated with occupational pig contact in a dose-response manner.	2017	1422	China						2.63	1.27	#N/A	1.83	Staphylococcus epidermidis	Animal and Human
257	264	Occupational Exposure	Total years	pig	Statistics	PR			1.49	1.16-1.90	1.16	1.16	1.9	1.90	multi	<0.001	yes	methicillinresistant S.epidermidis	Staphylococcus epidermidis	no	Li	Nasal carriage of methicillin-resistant coagulase-negative staphylococci in healthy humans is associated with occupational pig contact in a dose-response manner.	2017	1422	China						1.9	1.16	#N/A	1.49	Staphylococcus epidermidis	Animal and Human
258	265	Occupational Exposure	Total hours	pig	Statistics	PR			1.13	1.05-1.22	1.05	1.05	1.22	1.22	multi	<0.001	yes	methicillinresistant S.epidermidis	Staphylococcus epidermidis	no	Li	Nasal carriage of methicillin-resistant coagulase-negative staphylococci in healthy humans is associated with occupational pig contact in a dose-response manner.	2017	1422	China						1.22	1.05	#N/A	1.13	Staphylococcus epidermidis	Animal and Human
259	266	Occupational Exposure	exposure to pigs	pig	Statistics	PR			2.03	1.21-3.41	1.21	1.21	3.41	3.41	multi	0.007	yes	methicillin-resistant S. haemolyticus	Staphylococcus haemolyticus	no	Li	Nasal carriage of methicillin-resistant coagulase-negative staphylococci in healthy humans is associated with occupational pig contact in a dose-response manner.	2017	1422	China						3.41	1.21	#N/A	2.03	Staphylococcus haemolyticus	Animal and Human
260	267	Occupational Exposure	Hours per day	pig	Statistics	PR			2.2	1.23-3.93	1.23	1.23	3.93	3.93	multi	0.008	yes	methicillin-resistant S. haemolyticus	Staphylococcus haemolyticus	no	Li	Nasal carriage of methicillin-resistant coagulase-negative staphylococci in healthy humans is associated with occupational pig contact in a dose-response manner.	2017	1422	China						3.93	1.23	#N/A	2.2	Staphylococcus haemolyticus	Animal and Human
261	268	Occupational Exposure	Days per week	pig	Statistics	PR			2.52	1.31-4.84	1.31	1.31	4.84	4.84	multi	0.006	yes	methicillin-resistant S. haemolyticus	Staphylococcus haemolyticus	no	Li	Nasal carriage of methicillin-resistant coagulase-negative staphylococci in healthy humans is associated with occupational pig contact in a dose-response manner.	2017	1422	China						4.84	1.31	#N/A	2.52	Staphylococcus haemolyticus	Animal and Human
262	269	Occupational Exposure	Total years	pig	Statistics	PR			1.76	1.12-2.74	1.12	1.12	2.74	2.74	multi	0.013	yes	methicillin-resistant S. haemolyticus	Staphylococcus haemolyticus	no	Li	Nasal carriage of methicillin-resistant coagulase-negative staphylococci in healthy humans is associated with occupational pig contact in a dose-response manner.	2017	1422	China						2.74	1.12	#N/A	1.76	Staphylococcus haemolyticus	Animal and Human
263	270	Occupational Exposure	Total hours	pig	Statistics	PR			1.18	1.04-1.35	1.04	1.04	1.35	1.35	multi	0.012	yes	methicillin-resistant S. haemolyticus	Staphylococcus haemolyticus	no	Li	Nasal carriage of methicillin-resistant coagulase-negative staphylococci in healthy humans is associated with occupational pig contact in a dose-response manner.	2017	1422	China						1.35	1.04	#N/A	1.18	Staphylococcus haemolyticus	Animal and Human
264	271	Occupational Exposure	Exposure to poultry	poultry	Statistics	PR			0.8	0.2-3.1	0.2	0.2	3.1	3.1		not reported	yes	MDRSA	SA	no	Jessica L. Rinsky	Livestock-Associated Methicillin and Multidrug Resistant Staphylococcus aureus Is Present among Industrial, Not Antibiotic-Free Livestock Operation Workers in North Carolina	2013	34	United States						3.1	0.2	#N/A	0.8	S. Aureus	Animal and Human
265	272	Occupational Exposure	Exposure to poultry	poultry	Statistics	PR			0.5	0.1-3.1	0.1	0.1	3.1	3.1		not reported	yes	TRSA	SA	no	Jessica L. Rinsky	Livestock-Associated Methicillin and Multidrug Resistant Staphylococcus aureus Is Present among Industrial, Not Antibiotic-Free Livestock Operation Workers in North Carolina	2013	34	United States						3.1	0.1	#N/A	0.5	S. Aureus	Animal and Human
266	273	Occupational Exposure	Exposure to chicken (work on a farm or in a processing plant) vs no exposure	poultry	Statistics	PR			0.9417	0.2211 to 4.0114	0.2211	0.2211	4.0114	4.0114	uni	0,94	yes	MDRSA	SA	no	Wardyn SE	Swine Farming Is a Risk Factor for Infection With and High Prevalence of Carriage of Multidrug-Resistant Staphylococcus aureus.	2015	1342	United States						4.0114	0.2211	#N/A	0.9417	S. Aureus	Animal and Human
267	274	Occupational Exposure	Exposure to cattle (work on a farm or in a processing plant)	cattle	Statistics	PR			0.8345	0,3680 to 1,8924	0.368	0.368	1.8924	1.8924	uni	0,67	yes	MDRSA	SA	no	Wardyn SE	Swine Farming Is a Risk Factor for Infection With and High Prevalence of Carriage of Multidrug-Resistant Staphylococcus aureus.	2015	1342	United States						1.8924	0.368	#N/A	0.8345	S. Aureus	Animal and Human
268	275	Pet-> human	owning a pet vs not owning a pet		Statistics	PR			0.73	0.31-1.73	0.31	0.31	1.73	1.73	multi	not sig	yes	MDRSA	SA	no	Ye	Livestock-associated methicillin and multidrug resistant S. aureus in humans is associated with occupational pig contact, not pet contact	2016	1178	China						1.73	0.31	#N/A	0.73	S. Aureus	Animal and Human
269	276	Occupational Exposure	Work with livestock		Statistics	PR			1.21	0,58-2,55	0.58	0.58	2.55	2.55	uni	0,6	yes	ampicillin-resistant E. coli	E.Coli	no	Matthew H Samore	Impact of Outpatient Antibiotic Use on Carriage of Ampicillin-Resistant Escherichia coli?	2011	701	United States						2.55	0.58	#N/A	1.21	E.Coli	Animal and Human
270	277	Occupational Exposure	Exposure to farm animal		Statistics	PR			0.97	0,07-1,34	0.07	0.07	1.34	1.34	uni	0,86	yes	ampicillin-resistant E. coli	E.Coli	no	Matthew H Samore	Impact of Outpatient Antibiotic Use on Carriage of Ampicillin-Resistant Escherichia coli?	2011	701	United States						1.34	0.07	#N/A	0.97	E.Coli	Animal and Human
271	278	Occupational Exposure	Farmer to exposed poultry	poultry	Statistics	PR			13.2	1,8-98,2	1.8	1.8	98.2	98.2	uni	not reported	yes	VRE	VRE	no	Borgen	Continuing high prevalence of VanA‐type vancomycin‐resistant enterococci on Norwegian poultry farms three years after avoparcin was banned	2001	74	Norway	(ook kippen resistant wanneer ze vre gebruiken)					98.2	1.8	#N/A	13.2	VRE	Animal and Human
272	279	Occupational Exposure	Hog Slaughterhouse worker vs community	hog	Statistics	PR			1.96	0.71-5.45	0.71	0.71	5.45	5.45	multi	not reported	yes	MDRSA	SA	no	Neyra	Multidrug-resistant and methicillin-resistant Staphylococcus aureus (MRSA) in hog slaughter and processing plant workers and their community in North Carolina (USA).	2014	273	United States						5.45	0.71	#N/A	1.96	S. Aureus	Animal and Human
273	280	Occupational Exposure	Hog Slaughterhouse worker and their household members vs community	hog	Statistics	PR			2.54	1.16-5.56	1.16	1.16	5.56	5.56	multi	not reported	yes	MDRSA	SA	no	Neyra	Multidrug-resistant and methicillin-resistant Staphylococcus aureus (MRSA) in hog slaughter and processing plant workers and their community in North Carolina (USA).	2014	336	United States						5.56	1.16	#N/A	2.54	S. Aureus	Animal and Human
274	281	Family member occupational exposure	Household member of slaughterhouse worker vs community member		Statistics	PR			1.04	0.25- 4.28	0.25	0.25	4.28	4.28	multi	not reported	yes	MDRSA	SA	no	Neyra	Multidrug-resistant and methicillin-resistant Staphylococcus aureus (MRSA) in hog slaughter and processing plant workers and their community in North Carolina (USA).	2014	174	United States						4.28	0.25	#N/A	1.04	S. Aureus	Animal and Human
275	282	Occupational Exposure	pig exposure	pig	Statistics	PR			7.42	3.71- 14.83	3.71	3.71	14.83	14.83	multi	0.001	yes	MRSA	MRSA	no	Ye	Livestock-associated methicillin and multidrug resistant S. aureus in humans is associated with occupational pig contact, not pet contact	2016	1222	China						14.83	3.71	#N/A	7.42	S. Aureus	Animal and Human
276	283	Occupational Exposure	pig exposure	pig	Statistics	PR			3.38	2.07-5.53	2.07	2.07	5.53	5.53	multi	0.001	yes	MDRSA	SA	no	Ye	Livestock-associated methicillin and multidrug resistant S. aureus in humans is associated with occupational pig contact, not pet contact	2016	1222	China						5.53	2.07	#N/A	3.38	S. Aureus	Animal and Human
277	284	Occupational Exposure	Were cut/scratched while in direct contact with lifestock (poultry or pigs)		Statistics	PR			0.8	0.2-2.0	0.2	0.2	2	2.0		not reported	yes	MDRSA	SA	no	Jessica L. Rinsky	Livestock-Associated Methicillin and Multidrug Resistant Staphylococcus aureus Is Present among Industrial, Not Antibiotic-Free Livestock Operation Workers in North Carolina	2013	34	United States						2	0.2	#N/A	0.8	S. Aureus	Animal and Human
278	285	Occupational Exposure	Were cut/scratched while in direct contact with lifestock (poultry or pigs)		Statistics	PR			0.7	0.2-2.2	0.2	0.2	2.2	2.2		not reported	yes	TRSA	SA	no	Jessica L. Rinsky	Livestock-Associated Methicillin and Multidrug Resistant Staphylococcus aureus Is Present among Industrial, Not Antibiotic-Free Livestock Operation Workers in North Carolina	2013	34	United States						2.2	0.2	#N/A	0.7	S. Aureus	Animal and Human
279	286	Occupational Exposure	Being a regular cook		Statistics	PR			0.83	0.63-1.09	0.63	0.63	1.09	1.09	uni	0,18	yes	ampicillin-resistant E. coli	E.Coli	no	Matthew H Samore	Impact of Outpatient Antibiotic Use on Carriage of Ampicillin-Resistant Escherichia coli?	2011	701	United States						1.09	0.63	#N/A	0.83	E.Coli	Animal and Human
280	287	Space sharing	Being grouped with a infected person in room		Statistics	PR			856.8	16,371-44846,556	16.371	16.371	44846.556	44846.556	multi	0,001	yes	VRE	VRE	no	Fossi Djembi	Factors associated with Vancomycin-resistant Enterococcus acquisition during a large outbreak	2017	282	France						44846.6	16.371	#N/A	856.8	VRE	Human
281	288	Family member colonised	Household member colonised		Statistics	PR			3.4	1.3-9.0	1.3	1.3	9	9.0	multi		yes	ESBL Enterobacteriaceae	Enterobacteriaceae	no	Stewardson	Effect of outpatient antibiotics for urinary tract infections on antimicrobial resistance among commensal Enterobacteriaceae: a multinational prospective cohort study.	2018	716	Multiple						9	1.3	#N/A	3.4	Enterobacteriaceae(multiple or unspecified)	Human
282	289	Family member colonised	Household member colonised		Statistics	PR			1.8	1.3-2.5	1.3	1.3	2.5	2.5	multi		yes	ciprofloxacin-resistant (CIP-RE) Enterobacteriaceae	Enterobacteriaceae	no	Stewardson	Effect of outpatient antibiotics for urinary tract infections on antimicrobial resistance among commensal Enterobacteriaceae: a multinational prospective cohort study.	2018	716	Multiple						2.5	1.3	#N/A	1.8	Enterobacteriaceae(multiple or unspecified)	Human
283	290	Human-> Air	HCW-> air in home		Statistics	Risk difference			40%	MISSING	MISSING	MISSING	MISSING	MISSING	uni	not reported	yes	S. Epidermidis	Staphylococcus epidermidis	no	Lis	Methicillin resistance of airborne coagulase-negative staphylococci in homes of persons having contact with a hospital environment.	2009	27	Poland	40% vs. 0					#N/A	#N/A	#N/A	#N/A	Staphylococcus epidermidis	Human and Environment
284	291	Human-> Air	HCW-> air in home		Statistics	Risk difference			28%	MISSING	MISSING	MISSING	MISSING	MISSING	uni	not reported	yes	S. Hominis	Staphylococcus hominis	no	Lis	Methicillin resistance of airborne coagulase-negative staphylococci in homes of persons having contact with a hospital environment.	2009	27	Poland	40% vs 12%					#N/A	#N/A	#N/A	#N/A	Other	Human and Environment
285	292	Human-> Air	HCW-> air in home		Statistics	Risk difference			60%	MISSING	MISSING	MISSING	MISSING	MISSING	uni	not reported	yes	S. Cohnii	Staphylococcus cohnii	no	Lis	Methicillin resistance of airborne coagulase-negative staphylococci in homes of persons having contact with a hospital environment.	2009	27	Poland	60% vs 0					#N/A	#N/A	#N/A	#N/A	Other	Human and Environment
286	293	Travelling	Travel to high risk country (Indian subcontinent, Southeast Asia, and Africa)		Statistics	PR			1.92	1.24-2.96	1.24	1.24	2.96	2.96	multi		yes	ciprofloxacin-resistant (CIP-RE) Enterobacteriaceae	Enterobacteriaceae	no	Stewardson	Effect of outpatient antibiotics for urinary tract infections on antimicrobial resistance among commensal Enterobacteriaceae: a multinational prospective cohort study.	2018	716	Multiple			No			2.96	1.24	#N/A	1.92	Enterobacteriaceae(multiple or unspecified)	0
287	294	Eating Meat -> human	≥2 week		Statistics	PR			1.09	0,56-2,06	0.56	0.56	2.06	2.06	uni	0,83	yes	ampicillin-resistant E. coli	E.Coli	no	Matthew H Samore	Impact of Outpatient Antibiotic Use on Carriage of Ampicillin-Resistant Escherichia coli?	2011	701	United States						2.06	0.56	#N/A	1.09	E.Coli	Human and Food
288	295	Eating Meat -> human	Handled raw beave, pork, lamb once per month or less compared to neve		Statistics	PR			1.03	0,76-1,41	0.76	0.76	1.41	1.41	multi		yes	E. Coli	E.Coli		Coleman	The role of drinking water in the transmission of antimicrobial-resistant E. coli.	2012	878	Canada						1.41	0.76	#N/A	1.03	E.Coli	Human and Food
289	296	Eating Meat -> human	Handled raw beave, pork, lamb several times per month compared to never		Statistics	PR			1.14	0,88-1,48	0.88	0.88	1.48	1.48	multi		yes	E. Coli	E.Coli		Coleman	The role of drinking water in the transmission of antimicrobial-resistant E. coli.	2012	878	Canada						1.48	0.88	#N/A	1.14	E.Coli	Human and Food
290	297	Eating Meat -> human	Handled raw beave, pork, lamb several times per week		Statistics	PR			1.32	1,0-1,70	1	1	1.7	1.7	multi		yes	E. Coli	E.Coli		Coleman	The role of drinking water in the transmission of antimicrobial-resistant E. coli.	2012	878	Canada						1.7	1	#N/A	1.32	E.Coli	Human and Food
291	298	Eating Meat -> human	Overall of coleman compared to no		Statistics	PR			1.1	1,02-1,19	1.02	1.02	1.19	1.19	multi		yes	E. Coli	E.Coli		Coleman	The role of drinking water in the transmission of antimicrobial-resistant E. coli.	2012	878	Canada						1.19	1.02	#N/A	1.1	E.Coli	Human and Food
292	299	Eating Meat -> human	≥2 week chicken		Statistics	PR			1	0,75-1,33	0.75	0.75	1.33	1.33	uni	>0,99	yes	ampicillin-resistant E. coli	E.Coli	no	Matthew H Samore	Impact of Outpatient Antibiotic Use on Carriage of Ampicillin-Resistant Escherichia coli?	2011	701	United States						1.33	0.75	#N/A	1	E.Coli	Human and Food
293	300	Eating Meat -> human	≥2 week steak		Statistics	PR			0.98	0,60-1,60	0.6	0.6	1.6	1.6	uni	0,94	yes	ampicillin-resistant E. coli	E.Coli	no	Matthew H Samore	Impact of Outpatient Antibiotic Use on Carriage of Ampicillin-Resistant Escherichia coli?	2011	701	United States						1.6	0.6	#N/A	0.98	E.Coli	Human and Food
294	301	Eating Meat -> human	≥2 week hamburger		Statistics	PR			1.14	0,86-1,51	0.86	0.86	1.51	1.51	uni	0,35	yes	ampicillin-resistant E. coli	E.Coli	no	Matthew H Samore	Impact of Outpatient Antibiotic Use on Carriage of Ampicillin-Resistant Escherichia coli?	2011	701	United States						1.51	0.86	#N/A	1.14	E.Coli	Human and Food
295	302	Travelling	Travel outstide US in past 6 months		Statistics	PR			1.27	0,74-2,18	0.74	0.74	2.18	2.18	uni	0,32	yes	ampicillin-resistant E. coli	E.Coli	no	Matthew H Samore	Impact of Outpatient Antibiotic Use on Carriage of Ampicillin-Resistant Escherichia coli?	2011	701	United States			No			2.18	0.74	#N/A	1.27	E.Coli	0
296	303	Travelling	Foreign Travel vs no		Statistics	PR			2.4	1.4-4.2	1.4	1.4	4.2	4.2	multi		yes	E. Coli	E.Coli		Sannes	Predictors of antimicrobial-resistant Escherichia coli in the feces of vegetarians and newly hospitalized adults in Minnesota and Wisconsin	2008	567	United States	Detection of quinolone (i.e., nalidixic acid)–resistant E. coli, TSREC, and/or extended-spectrum cephalosporin (ceftazidime or ceftriaxone)–resistant E. coli.	MailenAlso has information on porc/meat eating vs vegetarians but no data provided in article so email	No			4.2	1.4	#N/A	2.4	E.Coli	0
297	304	Travelling	international travel within the previous year		Statistics	OR			7.63	1.4976 to 38.8224	1.4976	1.4976	38.8224	38.82	uni	0,004	yes	ESBL-P Enterobacteriaceae	Enterobacteriaceae	It should be noted that the majority (57% [13 of 23]) of 3GCR Enterobacteriaceae–colonized children lacked all the considered risk factors of HH international travel, recent personal antibiotic exposure, and HH hospitalization history. These findings support the idea that AR Enterobacteriaceae are truly present at the community level and that potential sources, including the food supply and gener…	Islam	Intestinal Carriage of Third-Generation Cephalosporin-Resistant and Extended-Spectrum β-Lactamase-Producing Enterobacteriaceae in Healthy US Children	2018	514	United States	11.1% of ESBL-P Enterobacteriaceae carriers reported this history compared with 1.6% of noncarriers (P = .004). Zelf OR uitgerekend		No			38.8224	1.4976	#N/A	7.63	Enterobacteriaceae(multiple or unspecified)	0
298	305	Travelling	to usa compared to no		Statistics	PR			1.03	0,84-1,26	0.84	0.84	1.26	1.26	multi		yes	E. Coli	E.Coli		Coleman	The role of drinking water in the transmission of antimicrobial-resistant E. coli.	2012	878	Canada			No			1.26	0.84	#N/A	1.03	E.Coli	0
299	306	Travelling	to north europe, australia or new zealand		Statistics	PR			0.91	0,57-1,44	0.57	0.57	1.44	1.44	multi		yes	E. Coli	E.Coli		Coleman	The role of drinking water in the transmission of antimicrobial-resistant E. coli.	2012	878	Canada			No			1.44	0.57	#N/A	0.91	E.Coli	0
300	307	Travelling	to south europe are west europe compared to no		Statistics	PR			1.38	0,90-2,11	0.9	0.9	2.11	2.11	multi		yes	E. Coli	E.Coli		Coleman	The role of drinking water in the transmission of antimicrobial-resistant E. coli.	2012	878	Canada			No			2.11	0.9	#N/A	1.38	E.Coli	0
301	308	Travelling	to caribbean, mexico or south america compared to no		Statistics	PR			1.4	1,13-1,74	1.13	1.13	1.74	1.74	multi		yes	E. Coli	E.Coli		Coleman	The role of drinking water in the transmission of antimicrobial-resistant E. coli.	2012	878	Canada			No			1.74	1.13	#N/A	1.4	E.Coli	0
302	309	Travelling	to middle east, asia, china, japan compared to no		Statistics	PR			1.69	1,17-2,43	1.17	1.17	2.43	2.43	multi		yes	E. Coli	E.Coli		Coleman	The role of drinking water in the transmission of antimicrobial-resistant E. coli.	2012	878	Canada			No			2.43	1.17	#N/A	1.69	E.Coli	0
303	310	Water (drinking) -> human	contaminated by res. E coli water compared to clean water		Statistics	PR			1.26	1,03-1,54	1.03	1.03	1.54	1.54	multi		yes	E. Coli	E.Coli		Coleman	The role of drinking water in the transmission of antimicrobial-resistant E. coli.	2012	878	Canada						1.54	1.03	#N/A	1.26	E.Coli	Water and Human
304	311	Occupational Exposure	Pig farm woker	pig	Statistics	Risk	0 of 114		0.00%	MISSING	MISSING	MISSING	MISSING	MISSING	uni	not reported	yes	ESBl Enterobacteriaceae	Enterobacteriaceae	no	Fisher	Nasal colonization of pig-exposed persons with Enterobacteriaceae and associated microbial resistance	2015	114	Germany	Wel een paar andere resistenties maar geen esbl's terwijl de varkens dat wel hadden : However, antimicrobial resistance was overall lower compared to clinical isolates of the species detected. Although ESBL-E is highly prevalent among pigs, pigexposed persons did not carry ESBL-E in their nares					#N/A	#N/A	#N/A	#N/A	Enterobacteriaceae(multiple or unspecified)	Animal and Human
305	312	Occupational Exposure	Exposure to colonised pig farm	pig	Statistics	Risk			22.00%	MISSING	MISSING	MISSING	MISSING	MISSING	uni	0.62	yes	MRSA	MRSA	no	Frana	Isolation and Characterization of Methicillin-Resistant Staphylococcus aureus from Pork Farms and Visiting Veterinary Students	2013	30	United States						#N/A	#N/A	#N/A	#N/A	S. Aureus	Animal and Human
306	313	Occupational Exposure	Pig contact -> human	pig	Statistics	OR			16.3	3.75-70.6	3.75	3.75	70.6	70.6	uni	not reported	yes	MRSA	MRSA	no	Wulf	Prevalence of methicillin-resistant Staphylococcus aureus among veterinarians: an international study.	2008	272	Multiple	individuals having frequent (daily or a minimum of 5 h/week) pig contact, as compared with those seldom having contact (less than once per month)					70.6	3.75	#N/A	16.3	S. Aureus	Animal and Human
307	314	Occupational Exposure	Exposure to colonised pigs	pig	Statistics	Risk	42 of the 79		53.20%	MISSING	MISSING	MISSING	MISSING	MISSING	uni	not reported	yes	MRSA	MRSA	no	Schmithausen	Analysis of Transmission of MRSA and ESBL-E among Pigs and Farm Personnel	2015	79	Multiple	Nog mailen voor family members van MRSA positieve. Hoeveel familie members zijn dit?					#N/A	#N/A	#N/A	#N/A	S. Aureus	Animal and Human
308	315	Occupational Exposure	Pig farm woker	pig	Statistics	Risk	10 of 52		19.20%	MISSING	MISSING	MISSING	MISSING	MISSING	uni	not reported	yes	MRSA	MRSA	no	Fang	Livestock-associated methicillin-resistant Staphylococcus aureus ST9 in pigs and relatedpersonnel in Taiwan.	2014	52	Taiwan						#N/A	#N/A	#N/A	#N/A	S. Aureus	Animal and Human
309	316	Occupational Exposure	Action market employees		Statistics	Risk	0 of 32		0.00%	MISSING	MISSING	MISSING	MISSING	MISSING	uni	not reported	yes	MRSA	MRSA	no	Fang	Livestock-associated methicillin-resistant Staphylococcus aureus ST9 in pigs and relatedpersonnel in Taiwan.	2014	32	Taiwan						#N/A	#N/A	#N/A	#N/A	S. Aureus	Animal and Human
310	317	Occupational Exposure	Regular visitors		Statistics	Risk	3 of 16		18.80%	MISSING	MISSING	MISSING	MISSING	MISSING	uni	not reported	yes	MRSA	MRSA	no	Fang	Livestock-associated methicillin-resistant Staphylococcus aureus ST9 in pigs and relatedpersonnel in Taiwan.	2014	16	Taiwan						#N/A	#N/A	#N/A	#N/A	S. Aureus	Animal and Human
311	318	Occupational Exposure	Pig farm woker	pig	Statistics	Risk	49 of 53		92.45%	MISSING	MISSING	MISSING	MISSING	MISSING	uni	not reported	yes	methicillin-resistant staphylococci	Staphyolocci	no	Founou	Mannitol-fermenting methicillin-resistant staphylococci (MRS) in pig abattoirs in Cameroon and South Africa: A serious foodsafety threat.	2018	53	Cameroon						#N/A	#N/A	#N/A	#N/A	Staphylococci	Animal and Human
312	319	Occupational Exposure	Pig farm woker	pig	Statistics	Risk	7 of 24		29.14%	MISSING	MISSING	MISSING	MISSING	MISSING	uni	not reported	yes	methicillin-resistant staphylococci	Staphyolocci	no	Founou	Mannitol-fermenting methicillin-resistant staphylococci (MRS) in pig abattoirs in Cameroon and South Africa: A serious foodsafety threat.	2018	24	South Africa						#N/A	#N/A	#N/A	#N/A	Staphylococci	Animal and Human
313	320	Occupational Exposure	Pig-> farm worker	pig	Statistics	Risk	5 of 25		20.00%	MISSING	MISSING	MISSING	MISSING	MISSING	uni	not reported	yes	MRSA	MRSA	no	Khanna	Methicillin resistant Staphylococcus aureus colonization in pigs and pig farmers.	2008	25	Canada						#N/A	#N/A	#N/A	#N/A	S. Aureus	Animal and Human
314	321	Occupational Exposure	Pig-> farm worker	pig	Statistics	Risk	3 of 5		60.00%	MISSING	MISSING	MISSING	MISSING	MISSING	uni	not reported	yes	CTX-M-1-producing E. coli	E.Coli	no	Moodley	Transmission of IncN plasmids carrying blaCTX-M-1 between commensal Escherichia coli in pigs and farm workers.	2009	5	Denmark						#N/A	#N/A	#N/A	#N/A	E.Coli	Animal and Human
315	322	Occupational Exposure	Contact colonized pigs -> vet/farmer	pig	Statistics	Risk	7 of 7	Infected	100.00%	MISSING	MISSING	MISSING	MISSING	MISSING	uni	not reported	yes	MRSA CC398	MRSA	no	Witte	Emergence of caMRSA infections in humans caused by MRSA CC398 which has its main reservoir in animals	2009	7	Germany	Deze kunnen niet in dezelfde meta analyse. This is 7 people were already sick and then it was asked, do we want that?					#N/A	#N/A	#N/A	#N/A	S. Aureus	Animal and Human
316	323	Family member occupational exposure	household that works on pig farm	pig	Statistics	Risk	0 of 2		0.00%	MISSING	MISSING	MISSING	MISSING	MISSING	uni	not reported	yes	MRSA	MRSA	no	Wurtz	No apparent transmission of livestock-associated methicillin-resistant Staphylococcus aureus CC398 in a survey of staff at a regional Danish hospital	2017	2	Denmark	Is more prevalence, only two of the 26 working places wher mrsa +. How do we want to handle this? Maak er 0 of 2 van					#N/A	#N/A	#N/A	#N/A	S. Aureus	Animal and Human
317	324	Travelling	Africa		Statistics	Risk	1 of the 25		4.00%	MISSING	MISSING	MISSING	MISSING	MISSING		not given	yes	ESBL Enterobacteriaceae	Enterobacteriaceae	no	Tangden	Foreign travel is a major risk factor for colonization with Escherichia coli producing CTX-M-type extended-spectrum beta-lactamases: a prospective study with Swedish volunteers.	2010	25	Sweden			Yes			#N/A	#N/A	#N/A	#N/A	Enterobacteriaceae(multiple or unspecified)	0
318	325	Travelling	Asia		Statistics	Risk	10 of 31		32.00%	MISSING	MISSING	MISSING	MISSING	MISSING			yes	ESBL Enterobacteriaceae	Enterobacteriaceae	no	Tangden	Foreign travel is a major risk factor for colonization with Escherichia coli producing CTX-M-type extended-spectrum beta-lactamases: a prospective study with Swedish volunteers.	2010	31	Sweden			Yes			#N/A	#N/A	#N/A	#N/A	Enterobacteriaceae(multiple or unspecified)	0
319	326	Travelling	Central America		Statistics	Risk	0 of 6		0.00%	MISSING	MISSING	MISSING	MISSING	MISSING			yes	ESBL Enterobacteriaceae	Enterobacteriaceae	no	Tangden	Foreign travel is a major risk factor for colonization with Escherichia coli producing CTX-M-type extended-spectrum beta-lactamases: a prospective study with Swedish volunteers.	2010	6	Sweden			Yes			#N/A	#N/A	#N/A	#N/A	Enterobacteriaceae(multiple or unspecified)	0
320	327	Travelling	India		Statistics	Risk	7 of the 8		88.00%	MISSING	MISSING	MISSING	MISSING	MISSING		< 0.001	yes	ESBL Enterobacteriaceae	Enterobacteriaceae	no	Tangden	Foreign travel is a major risk factor for colonization with Escherichia coli producing CTX-M-type extended-spectrum beta-lactamases: a prospective study with Swedish volunteers.	2010	8	Sweden			Yes			#N/A	#N/A	#N/A	#N/A	Enterobacteriaceae(multiple or unspecified)	0
321	328	Travelling	Middle East		Statistics	Risk	4 of the 14		29.00%	MISSING	MISSING	MISSING	MISSING	MISSING			yes	ESBL Enterobacteriaceae	Enterobacteriaceae	no	Tangden	Foreign travel is a major risk factor for colonization with Escherichia coli producing CTX-M-type extended-spectrum beta-lactamases: a prospective study with Swedish volunteers.	2010	14	Sweden			Yes			#N/A	#N/A	#N/A	#N/A	Enterobacteriaceae(multiple or unspecified)	0
322	329	Travelling	North America		Statistics	Risk	0 of the 2		0.00%	MISSING	MISSING	MISSING	MISSING	MISSING			yes	ESBL Enterobacteriaceae	Enterobacteriaceae	no	Tangden	Foreign travel is a major risk factor for colonization with Escherichia coli producing CTX-M-type extended-spectrum beta-lactamases: a prospective study with Swedish volunteers.	2010	2	Sweden			Yes			#N/A	#N/A	#N/A	#N/A	Enterobacteriaceae(multiple or unspecified)	0
323	330	Travelling	South America		Statistics	Risk	0 of the 1		0.00%	MISSING	MISSING	MISSING	MISSING	MISSING			yes	ESBL Enterobacteriaceae	Enterobacteriaceae	no	Tangden	Foreign travel is a major risk factor for colonization with Escherichia coli producing CTX-M-type extended-spectrum beta-lactamases: a prospective study with Swedish volunteers.	2010	1	Sweden			Yes			#N/A	#N/A	#N/A	#N/A	Enterobacteriaceae(multiple or unspecified)	0
324	331	Travelling	Southern Europe		Statistics	Risk	2 of the 16		13.00%	MISSING	MISSING	MISSING	MISSING	MISSING			yes	ESBL Enterobacteriaceae	Enterobacteriaceae	no	Tangden	Foreign travel is a major risk factor for colonization with Escherichia coli producing CTX-M-type extended-spectrum beta-lactamases: a prospective study with Swedish volunteers.	2010	16	Sweden			Yes			#N/A	#N/A	#N/A	#N/A	Enterobacteriaceae(multiple or unspecified)	0
325	332	Travelling	India		Statistics	Risk	15 of the 15		100.00%	MISSING	MISSING	MISSING	MISSING	MISSING			yes	extended-spectrum cephalosporin-resistant Enterobacteriaceae (ESC-R-Ent)	Enterobacteriaceae	no	Pires	Polyclonal Intestinal Colonization with Extended-Spectrum Cephalosporin-Resistant Enterobacteriaceae upon Traveling to India.	2016	15	Switserland	before and after meeting of colonization (3 had before en after, all 15 after)		Yes			#N/A	#N/A	#N/A	#N/A	Enterobacteriaceae(multiple or unspecified)	0
326	333	Travelling	Northern Europe		Statistics	Risk	0 of 16		0.00%	MISSING	MISSING	MISSING	MISSING	MISSING			yes	ESBL E. Coli	E.Coli	no	Lausch	Colonisation with multi-resistant Enterobacteriaceae in hospitalised Danish patients with a history of recent travel: a cross-sectional study.	2013	88	Denmark	no before meeting		No			#N/A	#N/A	#N/A	#N/A	E.Coli	0
327	334	Travelling	Eastern Europe		Statistics	Risk	0 of 2		0.00%	MISSING	MISSING	MISSING	MISSING	MISSING			yes	ESBL E. Coli	E.Coli	no	Lausch	Colonisation with multi-resistant Enterobacteriaceae in hospitalised Danish patients with a history of recent travel: a cross-sectional study.	2013	88	Denmark	no before meeting		No			#N/A	#N/A	#N/A	#N/A	E.Coli	0
328	335	Travelling	Middle East		Statistics	Risk	1 of 2		50.00%	MISSING	MISSING	MISSING	MISSING	MISSING			yes	ESBL E. Coli	E.Coli	no	Lausch	Colonisation with multi-resistant Enterobacteriaceae in hospitalised Danish patients with a history of recent travel: a cross-sectional study.	2013	88	Denmark	no before meeting		No			#N/A	#N/A	#N/A	#N/A	E.Coli	0
329	336	Travelling	India		Statistics	Risk	3 of 8		38.00%	MISSING	MISSING	MISSING	MISSING	MISSING			yes	ESBL E. Coli	E.Coli	no	Lausch	Colonisation with multi-resistant Enterobacteriaceae in hospitalised Danish patients with a history of recent travel: a cross-sectional study.	2013	88	Denmark	no before meeting		No			#N/A	#N/A	#N/A	#N/A	E.Coli	0
330	337	Travelling	Southern America		Statistics	Risk	0 of 6		0.00%	MISSING	MISSING	MISSING	MISSING	MISSING			yes	ESBL E. Coli	E.Coli	no	Lausch	Colonisation with multi-resistant Enterobacteriaceae in hospitalised Danish patients with a history of recent travel: a cross-sectional study.	2013	88	Denmark	no before meeting		No			#N/A	#N/A	#N/A	#N/A	E.Coli	0
331	338	Travelling	Asia		Statistics	Risk	3 of 20		15.00%	MISSING	MISSING	MISSING	MISSING	MISSING			yes	ESBL E. Coli	E.Coli	no	Lausch	Colonisation with multi-resistant Enterobacteriaceae in hospitalised Danish patients with a history of recent travel: a cross-sectional study.	2013	88	Denmark	no before meeting		No			#N/A	#N/A	#N/A	#N/A	E.Coli	0
332	339	Travelling	Africa		Statistics	Risk	2 of 18		11.00%	MISSING	MISSING	MISSING	MISSING	MISSING			yes	ESBL E. Coli	E.Coli	no	Lausch	Colonisation with multi-resistant Enterobacteriaceae in hospitalised Danish patients with a history of recent travel: a cross-sectional study.	2013	88	Denmark	no before meeting		No			#N/A	#N/A	#N/A	#N/A	E.Coli	0
333	340	Travelling	Southern Europe		Statistics	Risk	2 of 16		13.00%	MISSING	MISSING	MISSING	MISSING	MISSING			yes	ESBL E. Coli	E.Coli	no	Lausch	Colonisation with multi-resistant Enterobacteriaceae in hospitalised Danish patients with a history of recent travel: a cross-sectional study.	2013	88	Denmark	no before meeting		No			#N/A	#N/A	#N/A	#N/A	E.Coli	0
334	341	Travelling	Southeast Asia		Statistics	Risk	37 of the 110		34.00%	MISSING	MISSING	MISSING	MISSING	MISSING	uni		yes	ESBL Enterobacteriaceae	Enterobacteriaceae	no	Paltansing	Extended-spectrum β-lactamase-producing enterobacteriaceae among travelers from the Netherlands.	2013	110	Netherlands	before and after meeting of colonization (3 had before en after, all 15 after)		Yes			#N/A	#N/A	#N/A	#N/A	Enterobacteriaceae(multiple or unspecified)	0
335	342	Travelling	East Asia		Statistics	Risk	22 of the 33		67.00%	MISSING	MISSING	MISSING	MISSING	MISSING	uni		yes	ESBL Enterobacteriaceae	Enterobacteriaceae	no	Paltansing	Extended-spectrum β-lactamase-producing enterobacteriaceae among travelers from the Netherlands.	2013	33	Netherlands	before and after meeting of colonization (3 had before en after, all 15 after)		Yes			#N/A	#N/A	#N/A	#N/A	Enterobacteriaceae(multiple or unspecified)	0
336	343	Travelling	South Asia		Statistics	Risk	18 of the 25		72.00%	MISSING	MISSING	MISSING	MISSING	MISSING	uni		yes	ESBL Enterobacteriaceae	Enterobacteriaceae	no	Paltansing	Extended-spectrum β-lactamase-producing enterobacteriaceae among travelers from the Netherlands.	2013	25	Netherlands	before and after meeting of colonization (3 had before en after, all 15 after)		Yes			#N/A	#N/A	#N/A	#N/A	Enterobacteriaceae(multiple or unspecified)	0
337	344	Travelling	Central Asia		Statistics	Risk	1 of the 3		30.00%	MISSING	MISSING	MISSING	MISSING	MISSING	uni		yes	ESBL Enterobacteriaceae	Enterobacteriaceae	no	Paltansing	Extended-spectrum β-lactamase-producing enterobacteriaceae among travelers from the Netherlands.	2013	3	Netherlands	before and after meeting of colonization (3 had before en after, all 15 after)		Yes			#N/A	#N/A	#N/A	#N/A	Enterobacteriaceae(multiple or unspecified)	0
338	345	Travelling	North Africa		Statistics	Risk	4 of the 10		40.00%	MISSING	MISSING	MISSING	MISSING	MISSING	uni		yes	ESBL Enterobacteriaceae	Enterobacteriaceae	no	Paltansing	Extended-spectrum β-lactamase-producing enterobacteriaceae among travelers from the Netherlands.	2013	10	Netherlands	before and after meeting of colonization (3 had before en after, all 15 after)		Yes			#N/A	#N/A	#N/A	#N/A	Enterobacteriaceae(multiple or unspecified)	0
339	346	Travelling	Central Africa		Statistics	Risk	17 of the 56		30.00%	MISSING	MISSING	MISSING	MISSING	MISSING	uni		yes	ESBL Enterobacteriaceae	Enterobacteriaceae	no	Paltansing	Extended-spectrum β-lactamase-producing enterobacteriaceae among travelers from the Netherlands.	2013	56	Netherlands	before and after meeting of colonization (3 had before en after, all 15 after)		Yes			#N/A	#N/A	#N/A	#N/A	Enterobacteriaceae(multiple or unspecified)	0
340	347	Travelling	Southern Africa		Statistics	Risk	3 of the 26		12.00%	MISSING	MISSING	MISSING	MISSING	MISSING	uni		yes	ESBL Enterobacteriaceae	Enterobacteriaceae	no	Paltansing	Extended-spectrum β-lactamase-producing enterobacteriaceae among travelers from the Netherlands.	2013	26	Netherlands	before and after meeting of colonization (3 had before en after, all 15 after)		Yes			#N/A	#N/A	#N/A	#N/A	Enterobacteriaceae(multiple or unspecified)	0
341	348	Travelling	Middle East		Statistics	Risk	2 of the 15		13.00%	MISSING	MISSING	MISSING	MISSING	MISSING	uni		yes	ESBL Enterobacteriaceae	Enterobacteriaceae	no	Paltansing	Extended-spectrum β-lactamase-producing enterobacteriaceae among travelers from the Netherlands.	2013	15	Netherlands	before and after meeting of colonization (3 had before en after, all 15 after)		Yes			#N/A	#N/A	#N/A	#N/A	Enterobacteriaceae(multiple or unspecified)	0
342	349	Travelling	Central America and Caribbean		Statistics	Risk	7 of the 28		25.00%	MISSING	MISSING	MISSING	MISSING	MISSING	uni		yes	ESBL Enterobacteriaceae	Enterobacteriaceae	no	Paltansing	Extended-spectrum β-lactamase-producing enterobacteriaceae among travelers from the Netherlands.	2013	28	Netherlands	before and after meeting of colonization (3 had before en after, all 15 after)		Yes			#N/A	#N/A	#N/A	#N/A	Enterobacteriaceae(multiple or unspecified)	0
343	350	Travelling	South America		Statistics	Risk	2 of 32		6.00%	MISSING	MISSING	MISSING	MISSING	MISSING	uni		yes	ESBL Enterobacteriaceae	Enterobacteriaceae	no	Paltansing	Extended-spectrum β-lactamase-producing enterobacteriaceae among travelers from the Netherlands.	2013	32	Netherlands	before and after meeting of colonization (3 had before en after, all 15 after)		Yes			#N/A	#N/A	#N/A	#N/A	Enterobacteriaceae(multiple or unspecified)	0
344	351	Travelling	Souther Asia		Statistics	Risk	136 of 181		75.10%	68,4-80,9	68.4	68.4	80.9	80.9	uni	not reported	yes	ESBL Enterobacteriaceae	Enterobacteriaceae	no	Arcilla	Import and spread of extended-spectrum β-lactamase-producing Enterobacteriaceae by international travellers (COMBAT study): a prospective, multicentre cohort study.	2017	181	Netherlands	before and after meeting of colonization (0 had before)		Yes			80.9	68.4	#N/A	#N/A	Enterobacteriaceae(multiple or unspecified)	0
345	352	Travelling	Central and Eastern Asia		Statistics	Risk	41 of 84		48.80%	38,4-59,3	38.4	38.4	59.3	59.3	uni	not reported	yes	ESBL Enterobacteriaceae	Enterobacteriaceae	no	Arcilla	Import and spread of extended-spectrum β-lactamase-producing Enterobacteriaceae by international travellers (COMBAT study): a prospective, multicentre cohort study.	2017	84	Netherlands	before and after meeting of colonization (0 had before)		Yes			59.3	38.4	#N/A	#N/A	Enterobacteriaceae(multiple or unspecified)	0
346	353	Travelling	Western Asia		Statistics	Risk	12 of 28		42.90%	26,5-60,9	26.5	26.5	60.9	60.9	uni	not reported	yes	ESBL Enterobacteriaceae	Enterobacteriaceae	no	Arcilla	Import and spread of extended-spectrum β-lactamase-producing Enterobacteriaceae by international travellers (COMBAT study): a prospective, multicentre cohort study.	2017	28	Netherlands	before and after meeting of colonization (0 had before)		Yes			60.9	26.5	#N/A	#N/A	Enterobacteriaceae(multiple or unspecified)	0
347	354	Travelling	Northern Africa		Statistics	Risk	34 of 81		42.00%	31,8-52,9	31.8	31.8	52.9	52.9	uni	not reported	yes	ESBL Enterobacteriaceae	Enterobacteriaceae	no	Arcilla	Import and spread of extended-spectrum β-lactamase-producing Enterobacteriaceae by international travellers (COMBAT study): a prospective, multicentre cohort study.	2017	81	Netherlands	before and after meeting of colonization (0 had before)		Yes			52.9	31.8	#N/A	#N/A	Enterobacteriaceae(multiple or unspecified)	0
348	355	Travelling	Southeastern Asia		Statistics	Risk	200 of 540		37.00%	33,1-41,2	33.1	33.1	41.2	41.2	uni	not reported	yes	ESBL Enterobacteriaceae	Enterobacteriaceae	no	Arcilla	Import and spread of extended-spectrum β-lactamase-producing Enterobacteriaceae by international travellers (COMBAT study): a prospective, multicentre cohort study.	2017	540	Netherlands	before and after meeting of colonization (0 had before)		Yes			41.2	33.1	#N/A	#N/A	Enterobacteriaceae(multiple or unspecified)	0
349	356	Travelling	Carribean and Central America		Statistics	Risk	24 of 86		27.90%	19,5-38,2	19.5	19.5	38.2	38.2	uni	not reported	yes	ESBL Enterobacteriaceae	Enterobacteriaceae	no	Arcilla	Import and spread of extended-spectrum β-lactamase-producing Enterobacteriaceae by international travellers (COMBAT study): a prospective, multicentre cohort study.	2017	86	Netherlands	before and after meeting of colonization (0 had before)		Yes			38.2	19.5	#N/A	#N/A	Enterobacteriaceae(multiple or unspecified)	0
350	357	Travelling	Middle and Eastern Africa		Statistics	Risk	57 of 205		27.80%	22,1-34,3	22.1	22.1	34.3	34.3	uni	not reported	yes	ESBL Enterobacteriaceae	Enterobacteriaceae	no	Arcilla	Import and spread of extended-spectrum β-lactamase-producing Enterobacteriaceae by international travellers (COMBAT study): a prospective, multicentre cohort study.	2017	205	Netherlands	before and after meeting of colonization (0 had before)		Yes			34.3	22.1	#N/A	#N/A	Enterobacteriaceae(multiple or unspecified)	0
351	358	Travelling	Western Africa		Statistics	Risk	20 of 106		18.90%	12,6-27,4	12.6	12.6	27.4	27.4	uni	not reported	yes	ESBL Enterobacteriaceae	Enterobacteriaceae	no	Arcilla	Import and spread of extended-spectrum β-lactamase-producing Enterobacteriaceae by international travellers (COMBAT study): a prospective, multicentre cohort study.	2017	106	Netherlands	before and after meeting of colonization (0 had before)		Yes			27.4	12.6	#N/A	#N/A	Enterobacteriaceae(multiple or unspecified)	0
352	359	Travelling	South America		Statistics	Risk	33 of 180		18.30%	13,4-24,6	13.4	13.4	24.6	24.6	uni	not reported	yes	ESBL Enterobacteriaceae	Enterobacteriaceae	no	Arcilla	Import and spread of extended-spectrum β-lactamase-producing Enterobacteriaceae by international travellers (COMBAT study): a prospective, multicentre cohort study.	2017	180	Netherlands	before and after meeting of colonization (0 had before)		Yes			24.6	13.4	#N/A	#N/A	Enterobacteriaceae(multiple or unspecified)	0
353	360	Travelling	Southern Africa		Statistics	Risk	7 of 116		6.00%	2,5-12,0	2.5	2.5	12	12	uni	not reported	yes	ESBL Enterobacteriaceae	Enterobacteriaceae	no	Arcilla	Import and spread of extended-spectrum β-lactamase-producing Enterobacteriaceae by international travellers (COMBAT study): a prospective, multicentre cohort study.	2017	116	Netherlands	before and after meeting of colonization (0 had before)		Yes			12	2.5	#N/A	#N/A	Enterobacteriaceae(multiple or unspecified)	0
354	361	Travelling	Nothern America, Europe and Oceania		Statistics	Risk	1 of 17		5.90%	1,1-27,0	1.1	1.1	27	27	uni	not reported	yes	ESBL Enterobacteriaceae	Enterobacteriaceae	no	Arcilla	Import and spread of extended-spectrum β-lactamase-producing Enterobacteriaceae by international travellers (COMBAT study): a prospective, multicentre cohort study.	2017	17	Netherlands	before and after meeting of colonization (0 had before)		Yes			27	1.1	#N/A	#N/A	Enterobacteriaceae(multiple or unspecified)	0
355	362	Travelling	Mexico, Caribean & Central america		Statistics	Risk	1 of 18		5.56%	MISSING	MISSING	MISSING	MISSING	MISSING	uni	not reported	yes	ESBL E. Coli	E.Coli	no	Blyth	Antimicrobial resistance acquisition after international travel in U.S. travelers	2016	18	United States	before and after meeting of colonization (0 had before)		Yes			#N/A	#N/A	#N/A	#N/A	E.Coli	0
356	363	Travelling	Asia		Statistics	Risk	2 of 17		11.76%	MISSING	MISSING	MISSING	MISSING	MISSING	uni	not reported	yes	ESBL E. Coli	E.Coli	no	Blyth	Antimicrobial resistance acquisition after international travel in U.S. travelers	2016	17	United States	before and after meeting of colonization (0 had before)		Yes			#N/A	#N/A	#N/A	#N/A	E.Coli	0
357	364	Travelling	Africa		Statistics	Risk	1 of 16		6.25%	MISSING	MISSING	MISSING	MISSING	MISSING	uni	not reported	yes	ESBL E. Coli	E.Coli	no	Blyth	Antimicrobial resistance acquisition after international travel in U.S. travelers	2016	16	United States	before and after meeting of colonization (0 had before)		Yes			#N/A	#N/A	#N/A	#N/A	E.Coli	0
358	365	Travelling	Europe		Statistics	Risk	0 of 5		0.00%	MISSING	MISSING	MISSING	MISSING	MISSING	uni	not reported	yes	ESBL E. Coli	E.Coli	no	Blyth	Antimicrobial resistance acquisition after international travel in U.S. travelers	2016	5	United States	before and after meeting of colonization (0 had before)		Yes			#N/A	#N/A	#N/A	#N/A	E.Coli	0
359	366	Travelling	South America		Statistics	Risk	1 of 2		50.00%	MISSING	MISSING	MISSING	MISSING	MISSING	uni	not reported	yes	ESBL E. Coli	E.Coli	no	Blyth	Antimicrobial resistance acquisition after international travel in U.S. travelers	2016	2	United States	before and after meeting of colonization (0 had before)		Yes			#N/A	#N/A	#N/A	#N/A	E.Coli	0
360	367	Travelling	North America		Statistics	Risk	0 of 2		0.00%	MISSING	MISSING	MISSING	MISSING	MISSING	uni	not reported	yes	ESBL E. Coli	E.Coli	no	Blyth	Antimicrobial resistance acquisition after international travel in U.S. travelers	2016	2	United States	before and after meeting of colonization (0 had before)		Yes			#N/A	#N/A	#N/A	#N/A	E.Coli	0
361	368	Travelling	South Asia		Statistics	Risk	16 of 18		89.00%	MISSING	MISSING	MISSING	MISSING	MISSING	uni	not reported	yes	ESBL E. Coli	E.Coli	no	Bevan	Acquisition and Loss of CTX-M-Producing and Non-Producing Escherichia coli in the Fecal Microbiome of Travelers to South Asia	2018	18	UK	before and after	also genes which show multiple acquisitions	Yes			#N/A	#N/A	#N/A	#N/A	E.Coli	0
362	369	Travelling	Asia		Statistics	Risk	25 of 195		12.80%	MISSING	MISSING	MISSING	MISSING	MISSING	uni	not reported	yes	pAmpC-Enterobacteriea	Enterobacteriaceae	no	Lorme	Acquisition of plasmid-mediated cephalosporinase producing Enterobacteriaceae after a travel to the tropics	2018	195	France	also has OR		Yes			#N/A	#N/A	#N/A	#N/A	Enterobacteriaceae(multiple or unspecified)	0
363	370	Travelling	Africa		Statistics	Risk	10 of 195		5.10%	MISSING	MISSING	MISSING	MISSING	MISSING	uni	not reported	yes	pAmpC-Enterobacteriea	Enterobacteriaceae	no	Lorme	Acquisition of plasmid-mediated cephalosporinase producing Enterobacteriaceae after a travel to the tropics	2018	195	France	also has OR		Yes			#N/A	#N/A	#N/A	#N/A	Enterobacteriaceae(multiple or unspecified)	0
364	371	Travelling	Latin America		Statistics	Risk	14 of 184		7.60%	MISSING	MISSING	MISSING	MISSING	MISSING	uni	not reported	yes	pAmpC-Enterobacteriea	Enterobacteriaceae	no	Lorme	Acquisition of plasmid-mediated cephalosporinase producing Enterobacteriaceae after a travel to the tropics	2018	195	France	also has OR		Yes			#N/A	#N/A	#N/A	#N/A	Enterobacteriaceae(multiple or unspecified)	0
365	372	Travelling	India		Statistics	Risk	11 of 15		73.30%	44.9%-92.2%	44.9%	44.9%	92.2	92.2%	uni	0.015	yes	ESBL Enterobacteriaceae	Enterobacteriaceae	no	Lübbert	Colonization with extended-spectrum beta-lactamase-producing and carbapenemase-producingEnterobacteriaceae in international travelers returning to Germany	2015	15	Germany	No protective factors such as strictly performed hand hygiene (4/43 [9.3%] vs. 12/92 [13.0%], p = 0.531) and exclusive consumption of packaged beverages (14/43 [32.6%] vs. 20/92 [21.7%], p = 0.177) could be demonstrated.		Yes			92.2	#N/A	#N/A	#N/A	Enterobacteriaceae(multiple or unspecified)	0
366	373	Travelling	South East Asia		Statistics	Risk	22 of 46		32.40%	47.8%-62.9	47.8%	47.8%	62.9	62.9	uni	0.038	yes	ESBL Enterobacteriaceae	Enterobacteriaceae	no	Lübbert	Colonization with extended-spectrum beta-lactamase-producing and carbapenemase-producingEnterobacteriaceae in international travelers returning to Germany	2015	46	Germany	No protective factors such as strictly performed hand hygiene (4/43 [9.3%] vs. 12/92 [13.0%], p = 0.531) and exclusive consumption of packaged beverages (14/43 [32.6%] vs. 20/92 [21.7%], p = 0.177) could be demonstrated.		Yes			62.9	#N/A	#N/A	#N/A	Enterobacteriaceae(multiple or unspecified)	0
367	374	Travelling	Asia (India, Thailand, Laos, Cambodia, and Vietnam excluded)		Statistics	Risk	4 of 30		13.00%	MISSING	MISSING	MISSING	MISSING	MISSING	uni	not sig.	yes	ESBL Enterobacteriaceae	Enterobacteriaceae	no	Lübbert	Colonization with extended-spectrum beta-lactamase-producing and carbapenemase-producingEnterobacteriaceae in international travelers returning to Germany	2015	30	Germany	No protective factors such as strictly performed hand hygiene (4/43 [9.3%] vs. 12/92 [13.0%], p = 0.531) and exclusive consumption of packaged beverages (14/43 [32.6%] vs. 20/92 [21.7%], p = 0.177) could be demonstrated.		Yes			#N/A	#N/A	#N/A	#N/A	Enterobacteriaceae(multiple or unspecified)	0
368	375	Travelling	West and Central Africa		Statistics	Risk	5 of 13		38.50%	MISSING	MISSING	MISSING	MISSING	MISSING	uni	not sig.	yes	ESBL Enterobacteriaceae	Enterobacteriaceae	no	Lübbert	Colonization with extended-spectrum beta-lactamase-producing and carbapenemase-producingEnterobacteriaceae in international travelers returning to Germany	2015	13	Germany	No protective factors such as strictly performed hand hygiene (4/43 [9.3%] vs. 12/92 [13.0%], p = 0.531) and exclusive consumption of packaged beverages (14/43 [32.6%] vs. 20/92 [21.7%], p = 0.177) could be demonstrated.		Yes			#N/A	#N/A	#N/A	#N/A	Enterobacteriaceae(multiple or unspecified)	0
369	376	Travelling	East Africa		Statistics	Risk	12 of 47		25.50%	MISSING	MISSING	MISSING	MISSING	MISSING	uni	not sig.	yes	ESBL Enterobacteriaceae	Enterobacteriaceae	no	Lübbert	Colonization with extended-spectrum beta-lactamase-producing and carbapenemase-producingEnterobacteriaceae in international travelers returning to Germany	2015	47	Germany	No protective factors such as strictly performed hand hygiene (4/43 [9.3%] vs. 12/92 [13.0%], p = 0.531) and exclusive consumption of packaged beverages (14/43 [32.6%] vs. 20/92 [21.7%], p = 0.177) could be demonstrated.		Yes			#N/A	#N/A	#N/A	#N/A	Enterobacteriaceae(multiple or unspecified)	0
370	377	Travelling	Southern Europe		Statistics	Risk	2 of 8		25.00%	MISSING	MISSING	MISSING	MISSING	MISSING	uni	not sig.	yes	ESBL Enterobacteriaceae	Enterobacteriaceae	no	Lübbert	Colonization with extended-spectrum beta-lactamase-producing and carbapenemase-producingEnterobacteriaceae in international travelers returning to Germany	2015	8	Germany	No protective factors such as strictly performed hand hygiene (4/43 [9.3%] vs. 12/92 [13.0%], p = 0.531) and exclusive consumption of packaged beverages (14/43 [32.6%] vs. 20/92 [21.7%], p = 0.177) could be demonstrated.		Yes			#N/A	#N/A	#N/A	#N/A	Enterobacteriaceae(multiple or unspecified)	0
371	378	Travelling	Southern Africa		Statistics	Risk	2 of 18		11.00%	MISSING	MISSING	MISSING	MISSING	MISSING	uni	not sig.	yes	ESBL Enterobacteriaceae	Enterobacteriaceae	no	Lübbert	Colonization with extended-spectrum beta-lactamase-producing and carbapenemase-producingEnterobacteriaceae in international travelers returning to Germany	2015	18	Germany	No protective factors such as strictly performed hand hygiene (4/43 [9.3%] vs. 12/92 [13.0%], p = 0.531) and exclusive consumption of packaged beverages (14/43 [32.6%] vs. 20/92 [21.7%], p = 0.177) could be demonstrated.		Yes			#N/A	#N/A	#N/A	#N/A	Enterobacteriaceae(multiple or unspecified)	0
372	379	Travelling	South America		Statistics	Risk	5 of 63		8.00%	MISSING	MISSING	MISSING	MISSING	MISSING	uni	not sig.	yes	ESBL Enterobacteriaceae	Enterobacteriaceae	no	Lübbert	Colonization with extended-spectrum beta-lactamase-producing and carbapenemase-producingEnterobacteriaceae in international travelers returning to Germany	2015	63	Germany	No protective factors such as strictly performed hand hygiene (4/43 [9.3%] vs. 12/92 [13.0%], p = 0.531) and exclusive consumption of packaged beverages (14/43 [32.6%] vs. 20/92 [21.7%], p = 0.177) could be demonstrated.		Yes			#N/A	#N/A	#N/A	#N/A	Enterobacteriaceae(multiple or unspecified)	0
373	380	Travelling	Central America and the Caribbean		Statistics	Risk	1 of 15		7.00%	MISSING	MISSING	MISSING	MISSING	MISSING	uni	not sig.	yes	ESBL Enterobacteriaceae	Enterobacteriaceae	no	Lübbert	Colonization with extended-spectrum beta-lactamase-producing and carbapenemase-producingEnterobacteriaceae in international travelers returning to Germany	2015	15	Germany	No protective factors such as strictly performed hand hygiene (4/43 [9.3%] vs. 12/92 [13.0%], p = 0.531) and exclusive consumption of packaged beverages (14/43 [32.6%] vs. 20/92 [21.7%], p = 0.177) could be demonstrated.		Yes			#N/A	#N/A	#N/A	#N/A	Enterobacteriaceae(multiple or unspecified)	0
374	381	Travelling	Afghanistan		Statistics	Risk	29 of 33		88.00%	32%-46%	32%	32%	0.46	46%	uni	0.0001	yes	ESBL E. Coli	E.Coli	no	Maataoui	High acquisition rate of extended-spectrum β-lactamase-producing Enterobacteriaceae among French military personnel on mission abroad, without evidence of inter-individual transmission.	2019	33	France	also has OR	French Guiana, serving in Afghanistan or Cote d ^ ’Ivoire was significantly associated with acquisition. Odds ratios were 75.3 (95% CI 13.0e434.5; p	Yes			0.46	#N/A	#N/A	#N/A	E.Coli	0
375	382	Travelling	Cote d'Ivoire		Statistics	Risk	39 of 80		49.00%	39%-62%	39%	39%	0.62	62%	uni	0.0001	yes	ESBL E. Coli	E.Coli	no	Maataoui	High acquisition rate of extended-spectrum β-lactamase-producing Enterobacteriaceae among French military personnel on mission abroad, without evidence of inter-individual transmission.	2019	80	France	also has OR		Yes			0.62	#N/A	#N/A	#N/A	E.Coli	0
376	383	Travelling	French Guiana		Statistics	Risk	4 of 76		5.00%	2%-13%	2%	2%	0.13	13%	uni	0.0001	yes	ESBL E. Coli	E.Coli	no	Maataoui	High acquisition rate of extended-spectrum β-lactamase-producing Enterobacteriaceae among French military personnel on mission abroad, without evidence of inter-individual transmission.	2019	76	France	also has OR		Yes			0.13	#N/A	#N/A	#N/A	E.Coli	0
377	384	Travelling	Vietnam		Statistics	Risk	27 of 31		87.10%	MISSING	MISSING	MISSING	MISSING	MISSING	uni	not reported	yes	ESBL E. Coli	E.Coli	no	Nakayama	Carriage of colistin-resistant, extended-spectrum β-lactamase-producing Escherichia coli harboring the mcr-1 resistance gene after short-term international travel to Vietnam	2018	34	Japan	i took 3 off (total and infected) since they had the already esbl e. coli before and thr same strain after		Yes			#N/A	#N/A	#N/A	#N/A	E.Coli	0
378	385	Travelling	Africa, Latin America or Asia		Statistics	Risk	12 of 36		28.60%	MISSING	MISSING	MISSING	MISSING	MISSING	uni	not reported	yes	ESBL-producing Enterobacteriaceae.	Enterobacteriaceae	no	Valverde	Intestinal Colonisation with multidrug-resistant Enterobacteriaceae in travellers, immigrants and 'visiting friends and relatives': Dominance of E. coli producing CTX-M enzymes	2012	36	Multiple	no before meeting		No			#N/A	#N/A	#N/A	#N/A	Enterobacteriaceae(multiple or unspecified)	0
379	386	Human-> nearby environment	Room of infected person		Statistics	Risk	20 of 39		51.00%	MISSING	MISSING	MISSING	MISSING	MISSING			yes	Multidrug-resistant Acinetobacter baumannii (MDR-AB)	Enterobacteriaceae	no	Kerri Thom	Environmental Contamination due to Multidrug-resistant Acinetobacter baumannii surrounding Colonized or Infected Patients	2012	39	United States	I calculated the numbers myself from percentages given, so not 100% sure	Add to genesIn 85% (17/20) of cases the environmental isolate was classified as genetically similar to the patient isolate.				#N/A	#N/A	#N/A	#N/A	Enterobacteriaceae(multiple or unspecified)	Human and Environment
380	387	Human-> nearby environment	Keyboard		Statistics	Risk	4 of 11		36.00%	MISSING	MISSING	MISSING	MISSING	MISSING		.01	yes	MRSA	MRSA		Bures	Computer keyboards and faucet handles as reservoirs of nosocomial pathogens in the intensive care unit.	2000	11	United States	checken of ze ook iets met genen doen					#N/A	#N/A	#N/A	#N/A	S. Aureus	Human and Environment
381	388	Human-> nearby environment	faucet handles		Statistics	Risk	4 of 11		36.00%	MISSING	MISSING	MISSING	MISSING	MISSING		.01	yes	MRSA	MRSA		Bures	Computer keyboards and faucet handles as reservoirs of nosocomial pathogens in the intensive care unit.	2000	11	United States						#N/A	#N/A	#N/A	#N/A	S. Aureus	Human and Environment
382	389	Human-> nearby environment	Sunction with vacuum		Statistics	Risk	2 of 2		100.00%	MISSING	MISSING	MISSING	MISSING	MISSING	uni	not reported	yes	MDR A. Baumanni	Acinetobacter baumannii		El Shafie	Investigation of an outbreak of multidrug-resistant Acinetobacter baumannii in trauma intensive care unit	2004	2	Qatar						#N/A	#N/A	#N/A	#N/A	Acinetobacter baumannii	Human and Environment
383	390	Human-> nearby environment	Medication box		Statistics	Risk	0 of 3		0.00%	MISSING	MISSING	MISSING	MISSING	MISSING	uni	not reported	yes	MDR A. Baumanni	Acinetobacter baumannii		El Shafie	Investigation of an outbreak of multidrug-resistant Acinetobacter baumannii in trauma intensive care unit	2004	3	Qatar						#N/A	#N/A	#N/A	#N/A	Acinetobacter baumannii	Human and Environment
384	391	Human-> nearby environment	Ventilation filter		Statistics	Risk	3 of 3		100.00%	MISSING	MISSING	MISSING	MISSING	MISSING	uni	not reported	yes	MDR A. Baumanni	Acinetobacter baumannii		El Shafie	Investigation of an outbreak of multidrug-resistant Acinetobacter baumannii in trauma intensive care unit	2004	3	Qatar						#N/A	#N/A	#N/A	#N/A	Acinetobacter baumannii	Human and Environment
385	392	Human-> nearby environment	Ambu bags		Statistics	Risk	3 of 3		100.00%	MISSING	MISSING	MISSING	MISSING	MISSING	uni	not reported	yes	MDR A. Baumanni	Acinetobacter baumannii		El Shafie	Investigation of an outbreak of multidrug-resistant Acinetobacter baumannii in trauma intensive care unit	2004	3	Qatar						#N/A	#N/A	#N/A	#N/A	Acinetobacter baumannii	Human and Environment
386	393	Human-> nearby environment	Infusion pump		Statistics	Risk	0 of 2		0.00%	MISSING	MISSING	MISSING	MISSING	MISSING	uni	not reported	yes	MDR A. Baumanni	Acinetobacter baumannii		El Shafie	Investigation of an outbreak of multidrug-resistant Acinetobacter baumannii in trauma intensive care unit	2004	2	Qatar						#N/A	#N/A	#N/A	#N/A	Acinetobacter baumannii	Human and Environment
387	394	Human-> nearby environment	Walls		Statistics	Risk	0 of 3		0.00%	MISSING	MISSING	MISSING	MISSING	MISSING	uni	not reported	yes	MDR A. Baumanni	Acinetobacter baumannii		El Shafie	Investigation of an outbreak of multidrug-resistant Acinetobacter baumannii in trauma intensive care unit	2004	3	Qatar						#N/A	#N/A	#N/A	#N/A	Acinetobacter baumannii	Human and Environment
388	395	Human-> nearby environment	Curtains		Statistics	Risk	1 of 3		33.30%	MISSING	MISSING	MISSING	MISSING	MISSING	uni	not reported	yes	MDR A. Baumanni	Acinetobacter baumannii		El Shafie	Investigation of an outbreak of multidrug-resistant Acinetobacter baumannii in trauma intensive care unit	2004	3	Qatar						#N/A	#N/A	#N/A	#N/A	Acinetobacter baumannii	Human and Environment
389	396	Human-> nearby environment	Faucets		Statistics	Risk	0 of 2		0.00%	MISSING	MISSING	MISSING	MISSING	MISSING	uni	not reported	yes	MDR A. Baumanni	Acinetobacter baumannii		El Shafie	Investigation of an outbreak of multidrug-resistant Acinetobacter baumannii in trauma intensive care unit	2004	2	Qatar						#N/A	#N/A	#N/A	#N/A	Acinetobacter baumannii	Human and Environment
390	397	Human-> nearby environment	Sinks		Statistics	Risk	0 of 2		0.00%	MISSING	MISSING	MISSING	MISSING	MISSING	uni	not reported	yes	MDR A. Baumanni	Acinetobacter baumannii		El Shafie	Investigation of an outbreak of multidrug-resistant Acinetobacter baumannii in trauma intensive care unit	2004	2	Qatar						#N/A	#N/A	#N/A	#N/A	Acinetobacter baumannii	Human and Environment
391	398	Human-> nearby environment	Mattresses		Statistics	Risk	0 of 3		0.00%	MISSING	MISSING	MISSING	MISSING	MISSING	uni	not reported	yes	MDR A. Baumanni	Acinetobacter baumannii		El Shafie	Investigation of an outbreak of multidrug-resistant Acinetobacter baumannii in trauma intensive care unit	2004	3	Qatar						#N/A	#N/A	#N/A	#N/A	Acinetobacter baumannii	Human and Environment
392	399	Human-> nearby environment	Bedrails		Statistics	Risk	3 of 7		44.90%	MISSING	MISSING	MISSING	MISSING	MISSING	uni	not reported	yes	MDR A. Baumanni	Acinetobacter baumannii		El Shafie	Investigation of an outbreak of multidrug-resistant Acinetobacter baumannii in trauma intensive care unit	2004	7	Qatar						#N/A	#N/A	#N/A	#N/A	Acinetobacter baumannii	Human and Environment
393	400	Human-> nearby environment	person-> house		Statistics	Risk	65 of 95		68.00%	MISSING	MISSING	MISSING	MISSING	MISSING	uni	not reported	yes	CO MRSA	MRSA		Shahbazian JH	Multidrug and Mupirocin Resistance in Environmental Methicillin-Resistant Staphylococcus aureus (MRSA) Isolates from Homes of People Diagnosed with Community-Onset MRSA Infection.	2017	95	United States						#N/A	#N/A	#N/A	#N/A	S. Aureus	Human and Environment
394	401	Human-> Air	patient-> air		Statistics	Risk	12 of 104		11.54%	MISSING	MISSING	MISSING	MISSING	MISSING	uni	not reported	yes	Acinetobacter	Acinetobacter calcoaceticus	no	Crombach	Control of an epidemic spread of a multi-resistant strain ofAcinetobacter calcoaceticus in a hospital	1989	150	Netherlands						#N/A	#N/A	#N/A	#N/A	Acinetobacter calcoaceticus	Human and Environment
395	402	Human-> nearby environment	bedside cupboard		Statistics	Risk	13 of 75		17.33%	MISSING	MISSING	MISSING	MISSING	MISSING	uni	not reported	yes	Acinetobacter	Acinetobacter calcoaceticus	no	Crombach	Control of an epidemic spread of a multi-resistant strain ofAcinetobacter calcoaceticus in a hospital	1989	150	Netherlands						#N/A	#N/A	#N/A	#N/A	Acinetobacter calcoaceticus	Human and Environment
396	403	Human-> nearby environment	Sinks		Statistics	Risk	7 of 89		7.87%	MISSING	MISSING	MISSING	MISSING	MISSING	uni	not reported	yes	Acinetobacter	Acinetobacter calcoaceticus	no	Crombach	Control of an epidemic spread of a multi-resistant strain ofAcinetobacter calcoaceticus in a hospital	1989	150	Netherlands						#N/A	#N/A	#N/A	#N/A	Acinetobacter calcoaceticus	Human and Environment
397	404	Human-> nearby environment	surface-> HCW-> Surface		Statistics	Risk	16 of 151		10.60%	MISSING	MISSING	MISSING	MISSING	MISSING	uni	not reported	yes	VRE	VRE	no	Duckro	Transfer of vancomycin-resistant enterococci via health care worker hands	2005	800	United States						#N/A	#N/A	#N/A	#N/A	VRE	Human and Environment
398	405	Environment -> environment	surface-> surface		Statistics	Risk	23 of 800		2.90%	MISSING	MISSING	MISSING	MISSING	MISSING	uni	not reported	yes	VRE	VRE	no	Duckro	Transfer of vancomycin-resistant enterococci via health care worker hands	2005	800	United States	Sites where not touched but close to positive sites and also became positive					#N/A	#N/A	#N/A	#N/A	VRE	Environment
399	406	Human-> nearby environment	patient-> chair		Statistics	Risk			36.00%	MISSING	MISSING	MISSING	MISSING	MISSING	uni	not reported	yes	VRE	VRE	no	Grabsch	Risk of Environmental and Healthcare Worker Contamination With Vancomycin-Resistant Enterococci During Outpatient Procedures and Hemodialysis	2006	14	Australia	emailed for full text article					#N/A	#N/A	#N/A	#N/A	VRE	Human and Environment
400	407	Human-> nearby environment	patient-> chair		Statistics	Risk			58.00%	MISSING	MISSING	MISSING	MISSING	MISSING	uni	not reported	yes	VRE	VRE	no	Grabsch	Risk of Environmental and Healthcare Worker Contamination With Vancomycin-Resistant Enterococci During Outpatient Procedures and Hemodialysis	2007	14	Australia						#N/A	#N/A	#N/A	#N/A	VRE	Human and Environment
401	408	Human-> nearby environment	patient-> couch		Statistics	Risk			48.00%	MISSING	MISSING	MISSING	MISSING	MISSING	uni	not reported	yes	VRE	VRE	no	Grabsch	Risk of Environmental and Healthcare Worker Contamination With Vancomycin-Resistant Enterococci During Outpatient Procedures and Hemodialysis	2008	14	Australia						#N/A	#N/A	#N/A	#N/A	VRE	Human and Environment
402	409	Human-> nearby environment	patient-> couch		Statistics	Risk			42.00%	MISSING	MISSING	MISSING	MISSING	MISSING	uni	not reported	yes	VRE	VRE	no	Grabsch	Risk of Environmental and Healthcare Worker Contamination With Vancomycin-Resistant Enterococci During Outpatient Procedures and Hemodialysis	2009	14	Australia						#N/A	#N/A	#N/A	#N/A	VRE	Human and Environment
403	410	Human-> nearby environment	patient-> couch		Statistics	Risk			45.00%	MISSING	MISSING	MISSING	MISSING	MISSING	uni	not reported	yes	VRE	VRE	no	Grabsch	Risk of Environmental and Healthcare Worker Contamination With Vancomycin-Resistant Enterococci During Outpatient Procedures and Hemodialysis	2010	14	Australia						#N/A	#N/A	#N/A	#N/A	VRE	Human and Environment
404	411	Contact with infected person	patient->HCW gown		Statistics	Risk			20.00%	MISSING	MISSING	MISSING	MISSING	MISSING	uni	not reported	yes	VRE	VRE	no	Grabsch	Risk of Environmental and Healthcare Worker Contamination With Vancomycin-Resistant Enterococci During Outpatient Procedures and Hemodialysis	2011	15	Australia						#N/A	#N/A	#N/A	#N/A	VRE	Human
405	412	Contact with infected person	patient->HCW gown		Statistics	Risk			4.00%	MISSING	MISSING	MISSING	MISSING	MISSING	uni	not reported	yes	VRE	VRE	no	Grabsch	Risk of Environmental and Healthcare Worker Contamination With Vancomycin-Resistant Enterococci During Outpatient Procedures and Hemodialysis	2012	16	Australia						#N/A	#N/A	#N/A	#N/A	VRE	Human
406	413	Contact with infected person	patient->HCW gown		Statistics	Risk			30.00%	MISSING	MISSING	MISSING	MISSING	MISSING	uni	not reported	yes	VRE	VRE	no	Grabsch	Risk of Environmental and Healthcare Worker Contamination With Vancomycin-Resistant Enterococci During Outpatient Procedures and Hemodialysis	2013	17	Australia						#N/A	#N/A	#N/A	#N/A	VRE	Human
407	414	Human-> nearby environment	Patient-> environment around patient		Statistics	Risk	11 of 513		2.10%	MISSING	MISSING	MISSING	MISSING	MISSING	uni	not reported	yes	Acinetobacter baumannii (MDR)	Acinetobacter baumannii	no	Levin	Environmental contamination by multidrug-resistant Acinetobacter baumannii in an intensivecare unit.	2001	513	Brazil						#N/A	#N/A	#N/A	#N/A	Acinetobacter baumannii	Human and Environment
408	415	Human-> nearby environment	Patietn-> common area		Statistics	Risk	1 of 372		30.00%	MISSING	MISSING	MISSING	MISSING	MISSING	uni	not reported	yes	Acinetobacter baumannii (MDR)	Acinetobacter baumannii	no	Levin	Environmental contamination by multidrug-resistant Acinetobacter baumannii in an intensivecare unit.	2001	372	Brazil						#N/A	#N/A	#N/A	#N/A	Acinetobacter baumannii	Human and Environment
409	416	Contact with infected person	patient-> gloves		Statistics	Risk	14 of 79		17.52%	9,3-25,7	9.3	9.3	25.7	25.7	uni	not reported	yes	MRSA	MRSA	no	Snyder	Detection of methicillin-resistant Staphylococcus aureus and vancomycin-resistant enterococci on the gowns and gloves of healthcare workers.	2008	79	United States						25.7	9.3	#N/A	#N/A	S. Aureus	Human
410	417	Contact with infected person	patient-> gown		Statistics	Risk	5 of 81		6.20%	1-11,4	1	1	11.4	11.4	uni	not reported	yes	MRSA	MRSA	no	Snyder	Detection of methicillin-resistant Staphylococcus aureus and vancomycin-resistant enterococci on the gowns and gloves of healthcare workers.	2008	81	United States						11.4	1	#N/A	#N/A	S. Aureus	Human
411	418	Contact with infected person	patient -> HCW hands after removing gloves and gown		Statistics	Risk	2 of 78		2.60%	0-6,1	0	0	6.1	6.1	uni	not reported	yes	MRSA	MRSA	no	Snyder	Detection of methicillin-resistant Staphylococcus aureus and vancomycin-resistant enterococci on the gowns and gloves of healthcare workers.	2008	78	United States						6.1	0	#N/A	#N/A	S. Aureus	Human
412	419	Contact with infected person	patient-> gloves		Statistics	Risk	7 of 91		7.70%	2,2-13,2	2.2	2.2	13.2	13.2	uni	not reported	yes	VRE	VRE	no	Snyder	Detection of methicillin-resistant Staphylococcus aureus and vancomycin-resistant enterococci on the gowns and gloves of healthcare workers.	2008	91	United States						13.2	2.2	#N/A	#N/A	VRE	Human
413	420	Contact with infected person	patient-> gown		Statistics	Risk	4 of 94		4.30%	0,2-8,4	0.2	0.2	8.4	8.4	uni	not reported	yes	VRE	VRE	no	Snyder	Detection of methicillin-resistant Staphylococcus aureus and vancomycin-resistant enterococci on the gowns and gloves of healthcare workers.	2008	94	United States						8.4	0.2	#N/A	#N/A	VRE	Human
414	421	Contact with infected person	patient -> HCW hands after removing gloves and gown		Statistics	Risk	0 of 94		0.00%	MISSING	MISSING	MISSING	MISSING	MISSING	uni	not reported	yes	VRE	VRE	no	Snyder	Detection of methicillin-resistant Staphylococcus aureus and vancomycin-resistant enterococci on the gowns and gloves of healthcare workers.	2008	94	United States						#N/A	#N/A	#N/A	#N/A	VRE	Human
415	422	Human-> nearby environment	patient infected-> hospital chart		Statistics	Risk	2 of 31		6.45%	MISSING	MISSING	MISSING	MISSING	MISSING	uni	not reported	yes	VRE	VRE	no	Zimbudzi	Contamination of renal patients' hospital chart covers with vancomycin-resistant enterococci: Handle with care	2011	31	Australia	ALSO GENES, THIS IS OVERESTIMATE					#N/A	#N/A	#N/A	#N/A	VRE	Human and Environment
416	423	Animal-> Air	pig-> air	pig	Statistics	Risk	34 of 35		97.10%	MISSING	MISSING	MISSING	MISSING	MISSING	uni	not reported	yes	MRSA	MRSA		Schmithausen	Analysis of Transmission of MRSA and ESBL-E among Pigs and Farm Personnel	2015	35	Multiple	MRSA were detected in the stable air of 34 out of 35 (97.1%) pig farms tested (i. e. 1 out of 2 samples positive).					#N/A	#N/A	#N/A	#N/A	S. Aureus	Animal and Environment
417	424	Animal-> Air	pig-> air	pig	Statistics	Risk	6 of 35		17.10%	MISSING	MISSING	MISSING	MISSING	MISSING	uni	not reported	yes	ESBL Enterobacteriaceae	Enterobacteriaceae		Schmithausen	Analysis of Transmission of MRSA and ESBL-E among Pigs and Farm Personnel	2015	35	Multiple	ESBL-E positive air samples were found on 17.1% (6/35) of investigated pig farms. All of these farms were affected by both ESBL-E and MRSA colonization in pigs					#N/A	#N/A	#N/A	#N/A	Enterobacteriaceae(multiple or unspecified)	Animal and Environment
418	425	Animal-> Air	pig -> air	pig	Statistics	Risk	40 of 24		60.00%	MISSING	MISSING	MISSING	MISSING	MISSING	uni	not reported	yes	MDRSA	SA		Davis	Occurrence of Staphylococcus aureus in swine and swine workplace environments on industrial and antibiotic-free hog operations in North Carolina, USA: A One Health pilot study	2018	40	United States						#N/A	#N/A	#N/A	#N/A	S. Aureus	Animal and Environment
419	426	Animal-> Air	pig farm-> air	pig	Statistics	Risk	9 of 32		28.13%	MISSING	MISSING	MISSING	MISSING	MISSING	uni	not reported	yes	E. Coli	E.Coli	no	Gao	Emissions of Escherichia coli Carrying Extended-Spectrum β-Lactamase Resistance from Pig Farms to the Surrounding Environment	2015	32	China						#N/A	#N/A	#N/A	#N/A	E.Coli	Animal and Environment
420	427	Animal-> Air	calve-> air	cattle	Statistics	Risk	0 of 12		0.00%	MISSING	MISSING	MISSING	MISSING	MISSING	uni	not reported	yes	MRSA	MRSA	no	Graveland	Dynamics of MRSA carriage in veal calves: a longitudinal field study.	2012	12	Netherlands	14% in calves. Air samples were mainly negative when MRSA prevalence in veal calves was low (T0–T6), but the percentage of MRSA positive environmental samples increased parallel to the increasing prevalence of MRSA in veal calves					#N/A	#N/A	#N/A	#N/A	S. Aureus	Animal and Environment
421	428	Animal-> Air	calve-> air	cattle	Statistics	Risk	2 o 12		17.00%	MISSING	MISSING	MISSING	MISSING	MISSING	uni	not reported	yes	MRSA	MRSA	no	Graveland	Dynamics of MRSA carriage in veal calves: a longitudinal field study.	2012	12	Netherlands	91% in calves					#N/A	#N/A	#N/A	#N/A	S. Aureus	Animal and Environment
422	429	Animal-> Air	calve-> air	cattle	Statistics	Risk	7 of 12		58.00%	MISSING	MISSING	MISSING	MISSING	MISSING	uni	not reported	yes	MRSA	MRSA	no	Graveland	Dynamics of MRSA carriage in veal calves: a longitudinal field study.	2012	12	Netherlands	75% in calves					#N/A	#N/A	#N/A	#N/A	S. Aureus	Animal and Environment
423	430	Animal-> Air	calve-> air	cattle	Statistics	Risk	11 of 12		92.00%	MISSING	MISSING	MISSING	MISSING	MISSING	uni	not reported	yes	MRSA	MRSA	no	Graveland	Dynamics of MRSA carriage in veal calves: a longitudinal field study.	2012	12	Netherlands	100% in calves					#N/A	#N/A	#N/A	#N/A	S. Aureus	Animal and Environment
424	431	Animal-> Air	calve-> air	cattle	Statistics	Risk	12 of 12		100.00%	MISSING	MISSING	MISSING	MISSING	MISSING	uni	not reported	yes	MRSA	MRSA	no	Graveland	Dynamics of MRSA carriage in veal calves: a longitudinal field study.	2012	12	Netherlands	100% in calves					#N/A	#N/A	#N/A	#N/A	S. Aureus	Animal and Environment
425	432	Animal-> Air	calve-> air	cattle	Statistics	Risk	12 of 12		100.00%	MISSING	MISSING	MISSING	MISSING	MISSING	uni	not reported	yes	MRSA	MRSA	no	Graveland	Dynamics of MRSA carriage in veal calves: a longitudinal field study.	2012	12	Netherlands	96% in calves					#N/A	#N/A	#N/A	#N/A	S. Aureus	Animal and Environment
426	433	Animal-> Air	calve-> air	cattle	Statistics	Risk	10 of 12		83.00%	MISSING	MISSING	MISSING	MISSING	MISSING	uni	not reported	yes	MRSA	MRSA	no	Graveland	Dynamics of MRSA carriage in veal calves: a longitudinal field study.	2012	12	Netherlands	100% in calves					#N/A	#N/A	#N/A	#N/A	S. Aureus	Animal and Environment
427	434	Animal-> Air	calve-> air	cattle	Statistics	Risk	12 of 12		100.00%	MISSING	MISSING	MISSING	MISSING	MISSING	uni	not reported	yes	MRSA	MRSA	no	Graveland	Dynamics of MRSA carriage in veal calves: a longitudinal field study.	2012	12	Netherlands	96% in calves					#N/A	#N/A	#N/A	#N/A	S. Aureus	Animal and Environment
428	435	Animal-> Air	calve-> air	cattle	Statistics	Risk	0 of 6		0.00%	MISSING	MISSING	MISSING	MISSING	MISSING	uni	not reported	yes	MRSA	MRSA	no	Graveland	Dynamics of MRSA carriage in veal calves: a longitudinal field study.	2012	6	Netherlands	9% in calves					#N/A	#N/A	#N/A	#N/A	S. Aureus	Animal and Environment
429	436	Animal-> Air	calve-> air	cattle	Statistics	Risk	1 of 6		17.00%	MISSING	MISSING	MISSING	MISSING	MISSING	uni	not reported	yes	MRSA	MRSA	no	Graveland	Dynamics of MRSA carriage in veal calves: a longitudinal field study.	2012	6	Netherlands	15% in calves					#N/A	#N/A	#N/A	#N/A	S. Aureus	Animal and Environment
430	437	Animal-> Air	calve-> air	cattle	Statistics	Risk	0 of 6		0.00%	MISSING	MISSING	MISSING	MISSING	MISSING	uni	not reported	yes	MRSA	MRSA	no	Graveland	Dynamics of MRSA carriage in veal calves: a longitudinal field study.	2012	6	Netherlands	11% in calves					#N/A	#N/A	#N/A	#N/A	S. Aureus	Animal and Environment
431	438	Animal-> Air	calve-> air	cattle	Statistics	Risk	5 of 6		83.00%	MISSING	MISSING	MISSING	MISSING	MISSING	uni	not reported	yes	MRSA	MRSA	no	Graveland	Dynamics of MRSA carriage in veal calves: a longitudinal field study.	2012	6	Netherlands	81% in calves					#N/A	#N/A	#N/A	#N/A	S. Aureus	Animal and Environment
432	439	Animal-> Air	calve-> air	cattle	Statistics	Risk	5 of 6		83.00%	MISSING	MISSING	MISSING	MISSING	MISSING	uni	not reported	yes	MRSA	MRSA	no	Graveland	Dynamics of MRSA carriage in veal calves: a longitudinal field study.	2012	6	Netherlands	87% in calves					#N/A	#N/A	#N/A	#N/A	S. Aureus	Animal and Environment
433	440	Animal-> Air	calve-> air	cattle	Statistics	Risk	3 of 6		50.00%	MISSING	MISSING	MISSING	MISSING	MISSING	uni	not reported	yes	MRSA	MRSA	no	Graveland	Dynamics of MRSA carriage in veal calves: a longitudinal field study.	2012	6	Netherlands	78% in calves					#N/A	#N/A	#N/A	#N/A	S. Aureus	Animal and Environment
434	441	Animal-> Air	calve-> air	cattle	Statistics	Risk	4 of 6		66.00%	MISSING	MISSING	MISSING	MISSING	MISSING	uni	not reported	yes	MRSA	MRSA	no	Graveland	Dynamics of MRSA carriage in veal calves: a longitudinal field study.	2012	6	Netherlands	80% in calves					#N/A	#N/A	#N/A	#N/A	S. Aureus	Animal and Environment
435	442	Animal-> Air	calve-> air	cattle	Statistics	Risk	1 of 12		8.00%	MISSING	MISSING	MISSING	MISSING	MISSING	uni	not reported	yes	MRSA	MRSA	no	Graveland	Dynamics of MRSA carriage in veal calves: a longitudinal field study.	2012	12	Netherlands	9% in calves					#N/A	#N/A	#N/A	#N/A	S. Aureus	Animal and Environment
436	443	Animal-> Air	calve-> air	cattle	Statistics	Risk	0 of 12		0.00%	MISSING	MISSING	MISSING	MISSING	MISSING	uni	not reported	yes	MRSA	MRSA	no	Graveland	Dynamics of MRSA carriage in veal calves: a longitudinal field study.	2012	12	Netherlands	1% in calves					#N/A	#N/A	#N/A	#N/A	S. Aureus	Animal and Environment
437	444	Animal-> Air	calve-> air	cattle	Statistics	Risk	1 of 12		8.00%	MISSING	MISSING	MISSING	MISSING	MISSING	uni	not reported	yes	MRSA	MRSA	no	Graveland	Dynamics of MRSA carriage in veal calves: a longitudinal field study.	2012	12	Netherlands	6% in calves					#N/A	#N/A	#N/A	#N/A	S. Aureus	Animal and Environment
438	445	Animal-> Air	calve-> air	cattle	Statistics	Risk	5 of 12		42.00%	MISSING	MISSING	MISSING	MISSING	MISSING	uni	not reported	yes	MRSA	MRSA	no	Graveland	Dynamics of MRSA carriage in veal calves: a longitudinal field study.	2012	12	Netherlands	57% in calves					#N/A	#N/A	#N/A	#N/A	S. Aureus	Animal and Environment
439	446	Animal-> Air	calve-> air	cattle	Statistics	Risk	6 of 12		50.00%	MISSING	MISSING	MISSING	MISSING	MISSING	uni	not reported	yes	MRSA	MRSA	no	Graveland	Dynamics of MRSA carriage in veal calves: a longitudinal field study.	2012	12	Netherlands	55% in calves					#N/A	#N/A	#N/A	#N/A	S. Aureus	Animal and Environment
440	447	Animal-> Air	calve-> air	cattle	Statistics	Risk	5 of 12		42.00%	MISSING	MISSING	MISSING	MISSING	MISSING	uni	not reported	yes	MRSA	MRSA	no	Graveland	Dynamics of MRSA carriage in veal calves: a longitudinal field study.	2012	12	Netherlands	64% in calves					#N/A	#N/A	#N/A	#N/A	S. Aureus	Animal and Environment
441	448	Animal-> Air	calve-> air	cattle	Statistics	Risk	6 of 12		50.00%	MISSING	MISSING	MISSING	MISSING	MISSING	uni	not reported	yes	MRSA	MRSA	no	Graveland	Dynamics of MRSA carriage in veal calves: a longitudinal field study.	2012	12	Netherlands	63% in calves					#N/A	#N/A	#N/A	#N/A	S. Aureus	Animal and Environment
442	449	Animal-> Air	poultry-> exaust arm farm	poultry	Statistics	Risk	3 of 40		7.50%	MISSING	MISSING	MISSING	MISSING	MISSING	uni	not reported	yes	E. Coli	E.Coli	no	Laube	Transmission of ESBL/AmpC-producing Escherichia coli from broiler chicken farms to surrounding areas.	2014	40	Germany	sample of the swaps was researched geneticaaly and was proven to be genetically related. 100%					#N/A	#N/A	#N/A	#N/A	E.Coli	Animal and Environment
443	450	Animal-> Air	poultry-> barn air	poultry	Statistics	Risk	10 of 63		16.00%	MISSING	MISSING	MISSING	MISSING	MISSING	uni	not reported	yes	E. Coli	E.Coli	no	Laube	Transmission of ESBL/AmpC-producing Escherichia coli from broiler chicken farms to surrounding areas.	2014	63	Germany	sample of the swaps was researched geneticaaly and was proven to be genetically related. 100%					#N/A	#N/A	#N/A	#N/A	E.Coli	Animal and Environment
444	451	Animal-> Air	pig-> air	pig	Statistics	Risk	2 of 16		12.50%	MISSING	MISSING	MISSING	MISSING	MISSING	uni	not reported	yes	CTX-M-1-producing E. coli	E.Coli	no	Moodley	Transmission of IncN plasmids carrying blaCTX-M-1 between commensal Escherichia coli in pigs and farm workers.	2009	16	Denmark						#N/A	#N/A	#N/A	#N/A	E.Coli	Animal and Environment
445	452	Animal-> Water	pig-> water	pig	Statistics	Risk	7 of 40		17.50%	MISSING	MISSING	MISSING	MISSING	MISSING	uni	not reported	yes	E. Coli	E.Coli	no	Gao	Emissions of Escherichia coli Carrying Extended-Spectrum β-Lactamase Resistance from Pig Farms to the Surrounding Environment	2015	40	China						#N/A	#N/A	#N/A	#N/A	E.Coli	Animal and Water
446	453	Animal -> environment	pig-> soil	pig	Statistics	Risk	12 of 140		8.57%	MISSING	MISSING	MISSING	MISSING	MISSING	uni	not reported	yes	E. Coli	E.Coli	no	Gao	Emissions of Escherichia coli Carrying Extended-Spectrum β-Lactamase Resistance from Pig Farms to the Surrounding Environment	2015	140	China						#N/A	#N/A	#N/A	#N/A	E.Coli	Animal and Environment
447	454	Animal -> environment	poutry-> slurry	poultry	Statistics	Risk	12 of 14		85.70%	MISSING	MISSING	MISSING	MISSING	MISSING	uni	not reported	yes	E. Coli	E.Coli	no	Laube	Transmission of ESBL/AmpC-producing Escherichia coli from broiler chicken farms to surrounding areas.	2014	14	Germany	sample of the swaps was researched geneticaaly and was proven to be genetically related. 100%					#N/A	#N/A	#N/A	#N/A	E.Coli	Animal and Environment
448	455	Animal -> environment	poultry-> dirt under shoes	poultry	Statistics	Risk	23 of 80		28.80%	MISSING	MISSING	MISSING	MISSING	MISSING	uni	not reported	yes	E. Coli	E.Coli	no	Laube	Transmission of ESBL/AmpC-producing Escherichia coli from broiler chicken farms to surrounding areas.	2014	80	Germany	sample of the swaps was researched geneticaaly and was proven to be genetically related. 100%					#N/A	#N/A	#N/A	#N/A	E.Coli	Animal and Environment
449	456	Animal -> environment	poultry-> boot swabs downwind (50 or 100m)	poultry	Statistics	Risk	18 of 59		30.50%	MISSING	MISSING	MISSING	MISSING	MISSING	uni	not reported	yes	E. Coli	E.Coli	no	Laube	Transmission of ESBL/AmpC-producing Escherichia coli from broiler chicken farms to surrounding areas.	2014	59	Germany	sample of the swaps was researched geneticaaly and was proven to be genetically related. 100%					#N/A	#N/A	#N/A	#N/A	E.Coli	Animal and Environment
450	457	Animal -> environment	poultry-> boot swabs taken 100 m upwind.	poultry	Statistics	Risk	5 of 21		23.80%	MISSING	MISSING	MISSING	MISSING	MISSING	uni	not reported	yes	E. Coli	E.Coli	no	Laube	Transmission of ESBL/AmpC-producing Escherichia coli from broiler chicken farms to surrounding areas.	2014	21	Germany	sample of the swaps was researched geneticaaly and was proven to be genetically related. 100%					#N/A	#N/A	#N/A	#N/A	E.Coli	Animal and Environment
451	458	Animal -> environment	pig-> surface	pig	Statistics	Risk	0 of 15		0.00%	MISSING	MISSING	MISSING	MISSING	MISSING	uni	not reported	yes	CTX-M-1-producing E. coli	E.Coli	no	Moodley	Transmission of IncN plasmids carrying blaCTX-M-1 between commensal Escherichia coli in pigs and farm workers.	2009	15	Germany						#N/A	#N/A	#N/A	#N/A	E.Coli	Animal and Environment
452	459	Contact with infected person	interactions between HCWs and patients colonized with resulted in HCW contamination of gloves and/or gowns		Statistics	Risk	77 of 199		38.70%	31.9%-45.5%	31.9%	31.9%	45.5	45.5%		not reported	yes	MDR A. Baumanni	Acinetobacter baumannii	no	Morgan	Frequent Multidrug-Resistant Acinetobacter baumannii Contamination of Gloves, Gowns, and Hands of Healthcare Workers	2010	199	United States						45.5	#N/A	#N/A	#N/A	Acinetobacter baumannii	Human
453	460	Contact with infected person	resulted in hand contamination after glove removal		Statistics	Risk	9 of the 199		4.50%	1.6-7.4%	1.6	1.6	7.4	7.4%		not reported	yes	MDR A. Baumanni	Acinetobacter baumannii	no	Morgan	Frequent Multidrug-Resistant Acinetobacter baumannii Contamination of Gloves, Gowns, and Hands of Healthcare Workers	2010	199	United States						7.4	1.6	#N/A	#N/A	Acinetobacter baumannii	Human
454	461	Contact with infected person	Of 134 interactions with patients colonized with MDR P. aeruginosa resulted in HCW contamination of gloves and/or gowns		Statistics	Risk	11 of 134		8.20%	3.6%-12.9%	3.6%	3.6%	12.9	12.9%		not reported	yes	P. auruginosa	Pseudomonas aeruginosa	no	Morgan	Frequent Multidrug-Resistant Acinetobacter baumannii Contamination of Gloves, Gowns, and Hands of Healthcare Workers	2010	199	United States						12.9	#N/A	#N/A	#N/A	Pseudomonas aeruginosa	Human
455	462	Contact with infected person	contamintation of the hands after glove removal		Statistics	Risk	1 of 134		0.75%	MISSING	MISSING	MISSING	MISSING	MISSING	uni	not reported	yes	P. auruginosa	Pseudomonas aeruginosa	no	Morgan	Frequent Multidrug-Resistant Acinetobacter baumannii Contamination of Gloves, Gowns, and Hands of Healthcare Workers	2010	134	United States						#N/A	#N/A	#N/A	#N/A	Pseudomonas aeruginosa	Human
456	463	Contact with infected person	Nurse with patient contact with infected patient		Statistics	Risk	1 of 40		2.50%	MISSING	MISSING	MISSING	MISSING	MISSING	uni	not reported	yes	MDR A. Baumanni	Acinetobacter baumannii	no	El Shafie	Investigation of an outbreak of multidrug-resistant Acinetobacter baumannii in trauma intensive care unit	2004	40	Qatar						#N/A	#N/A	#N/A	#N/A	Acinetobacter baumannii	Human
457	464	Contact with infected person	Doctor with paitent contact with infected patient		Statistics	Risk	0 of 9		0.00%	MISSING	MISSING	MISSING	MISSING	MISSING	uni	not reported	yes	MDR A. Baumanni	Acinetobacter baumannii	no	El Shafie	Investigation of an outbreak of multidrug-resistant Acinetobacter baumannii in trauma intensive care unit	2004	9	Qatar						#N/A	#N/A	#N/A	#N/A	Acinetobacter baumannii	Human
458	465	Contact with infected person	Respitory therapist contact with infected patient		Statistics	Risk	1 of 13		7.70%	MISSING	MISSING	MISSING	MISSING	MISSING	uni	not reported	yes	MDR A. Baumanni	Acinetobacter baumannii	no	El Shafie	Investigation of an outbreak of multidrug-resistant Acinetobacter baumannii in trauma intensive care unit	2004	13	Qatar						#N/A	#N/A	#N/A	#N/A	Acinetobacter baumannii	Human
459	466	Family member colonised	18 household contact of infected people with MDR E.Coli		Statistics	Risk	1 of the 18		5.60%	MISSING	MISSING	MISSING	MISSING	MISSING	uni	not reported	yes	MDR E. Coli	E.Coli		Paltansing	Extended-spectrum β-lactamase-producing enterobacteriaceae among travelers from the Netherlands.	2013	18	Netherlands						#N/A	#N/A	#N/A	#N/A	E.Coli	Human
460	467	Family member colonised	Household members of mrsa infected person		Statistics	Risk	0 of the 35		0.00%	MISSING	MISSING	MISSING	MISSING	MISSING	uni	not reported	yes	MRSA	MRSA	no	Zetsma	Carrier state and spread of methicillin resistant Staphylococcus aureus following hospital discharge	1993	35	Netherlands	Nederlands artikel					#N/A	#N/A	#N/A	#N/A	S. Aureus	Human
461	468	Family member occupational exposure	Household members is healthcare worker		Statistics	Risk	10 of 137		7.30%	2,94337829584133-11,6551618501441	2.943378296	2.943378296	11.6552	11.65516185	uni		yes	vancomycin-resistant enterococci	VRE		Baran	Stool Colonization With Vancomycin-Resistant Enterococci in Healthcare Workers and Their Households	2015	228	United States	Calculated CI myself					11.6552	2.94338	#N/A	#N/A	VRE	Animal and Human
462	469	Family member occupational exposure	Household members is healthcare worker		Statistics	RR			3.3	0,7-14,8	0.7	0.7	14.8	14.8	uni	.13	yes	vancomycin-resistant enterococci	VRE		Baran	Stool Colonization With Vancomycin-Resistant Enterococci in Healthcare Workers and Their Households	2015	228	United States						14.8	0.7	#N/A	3.3	VRE	Animal and Human
463	470	Contact with infected person			Statistics	Risk	24 of 216		11.10%	not reported	#VALUE!	#N/A	#VALUE!	#N/A	uni	not reported	yes	MRSA ST228 clone	MRSA	no	Senn	The Stealthy Superbug: the Role of Asymptomatic Enteric Carriage in Maintaining a Long-Term Hospital Outbreak of ST228 Methicillin-Resistant Staphylococcus aureus.	2016	216	Switserland	Martin overleggen, niet zeker gaat om 1 snip misschien genen dit? Je hebt idd soorten MRSA.					#N/A	#N/A	#N/A	#N/A	S. Aureus	Human
464	471	Family member colonised	human-> human		Statistics	Risk	16 of 51		31.37%	not reported	#VALUE!	#N/A	#VALUE!	#N/A	uni	not reported	yes	E. Coli	E.Coli	no	Rydberg	Intrafamilial spreading of Escherichia coli resistant to trimethoprim	1986	51	Sweden	Also genes!					#N/A	#N/A	#N/A	#N/A	E.Coli	Human
465	472	Contact with infected person	human->human		Statistics	Risk	0 of 37		0.00%	not reported	#VALUE!	#N/A	#VALUE!	#N/A	uni	not reported	yes	MRSA	MRSA	no	Frénay	Long-term carriage, and transmission of methicillin-resistant Staphylococcus aureus after discharge from hospital.	1992	37	Netherlands						#N/A	#N/A	#N/A	#N/A	S. Aureus	Human
466	473	Contact with infected person	MRSA from a patient -> gloves of healthcare worker		Statistics	Risk	12 of 70		17.00%	9-25%	9	9	0.25	25%	uni	not reported	yes	MRSA	MRSA	no	McBryde	An investigation of contact transmission of methicillin-resistant Staphylococcus aureus	2004	70	Australia	Of those who had positive pre-wash samples, 11 of 12 were negative for MRSA in the post-wash sample.					0.25	9	#N/A	#N/A	S. Aureus	Human
467	474	Contact with infected person	MrSA from a patient -> hands of healthcare worker (who did not wear gloves)		Statistics	Risk	5 of 36		14.00%	not reported	#VALUE!	#N/A	#VALUE!	#N/A	uni	not reported	yes	MRSA	MRSA	no	McBryde	An investigation of contact transmission of methicillin-resistant Staphylococcus aureus	2004	36	Australia	2 of these remained positive after hand washing. The relative risk of MRSA after handwashing if gloves were not worn compared with those who wore gloves in this study was 5.2; however, this was not statistically significant ðP ¼ 0:3Þ					#N/A	#N/A	#N/A	#N/A	S. Aureus	Human
468	475	Contact with infected person	human-> human		Statistics	Risk	not wear gloves, five (14%)		28.78%	not reported	#VALUE!	#N/A	#VALUE!	#N/A	uni	not reported	yes	MRSA	MRSA	no	Gastelum	Transmission of community-associated methicillin-resistant Staphylococcus aureus from breast milk in the neonatal intensive care unit.	2005	18	Japan						#N/A	#N/A	#N/A	#N/A	S. Aureus	Human
469	476	Contact with infected person	human-> HCW gloves or gowns		Statistics	Risk	71 of 479		15.00%	not reported	#VALUE!	#N/A	#VALUE!	#N/A	uni	not reported	yes	VRE	VRE	no	Jackson	Bacterial burden is associated with increased transmission to health care workers from patients colonized with vancomycin-resistant Enterococcus	2019	479	United States						#N/A	#N/A	#N/A	#N/A	VRE	Human
470	477	Contact with infected person	human-> human		Statistics	Risk	4 of 58		6.90%	not reported	#VALUE!	#N/A	#VALUE!	#N/A	uni	not reported	yes	VRE	VRE	no	Mutters	Low risk of apparent transmission of vancomycin-resistant Enterococci from bacteraemicpatients to hospitalized contacts.	2013	58	Germany	ALSO GENES. 58 patients, only 4 (6.9%) devel-oped VRE colonization based on screening results. PFGE revealedthat only 2 contacts were colonized with a VRE strain clonallyrelated to the VRE strain of the associated index patients.					#N/A	#N/A	#N/A	#N/A	VRE	Human
471	478	Family member colonised	infant -> mother		Statistics	Risk	6 of 311		2.10%	not reported	#VALUE!	#N/A	#VALUE!	#N/A	uni	not reported	both	s. aureus	SA	no	Schaumburg	Transmission of Staphylococcus aureus between mothers and infants in an African setting	2014	311	Gabon						#N/A	#N/A	#N/A	#N/A	S. Aureus	Human
472	479	Family member colonised	human-> human		Statistics	Risk	7 of 49		14.29%	not reported	#VALUE!	#N/A	#VALUE!	#N/A	uni	not reported	yes	ESBL- Enterobactereae	Enterobacteriaceae	no	Tandé	Intrafamilial transmission of extended-spectrum-beta-lactamase-producing Escherichia coli and Salmonella enterica Babelsberg among the families of internationally adopted children.	2010	49	Mali	5 of 49 household contact go infected identical to child, risk would say 7					#N/A	#N/A	#N/A	#N/A	Enterobacteriaceae(multiple or unspecified)	Human
473	480	Contact with infected person	human-> human		Statistics	Risk	17 of 64		27.00%	not reported	#VALUE!	#N/A	#VALUE!	#N/A	uni	not reported	yes	Escherichia coli ST131	E.Coli	kindoff	Torres	Prevalence and transmission dynamics of Escherichia coli ST131 among contacts of infected community and hospitalized patients.	2018	64	Spain	community contact					#N/A	#N/A	#N/A	#N/A	E.Coli	Human
474	481	Contact with infected person	human-> human		Statistics	Risk	8 of 54		14.80%	not reported	#VALUE!	#N/A	#VALUE!	#N/A	uni	not reported	yes	Escherichia coli ST131	E.Coli	kindoff	Torres	Prevalence and transmission dynamics of Escherichia coli ST131 among contacts of infected community and hospitalized patients.	2018	54	Spain	nosocomal contacts, so spread is more likely towards community ((p 0.08).					#N/A	#N/A	#N/A	#N/A	E.Coli	Human
475	482	Contact with infected person	having an infected roommate in hospital		Statistics	Risk	8 of 38		21.05%	not reported	#VALUE!	#N/A	#VALUE!	#N/A	uni	not reported	yes	VRE	VRE	no	Zhou	Factors AssociatedWithAcquisitionofVancomycin-Resistant Enterococci(VRE)inRoommateContactsofPatientsColonized or InfectedwithVREinaTertiaryCareHospital	2008	38	Canada	Wel noteren Willen we hier nog wat mee? Analysis ofpatientswithroommateexposuregreaterthanandlessthantheoverallmedianshowedthat7(39%)of18 patients withexposureof 14 daysbecamecolonizedwithVRE,comparedwith1(5%)of20withexposureof X3 days(OR, 12 [95%confidenceinterval{CI},1.3-111];). P p .02 c Analysis ofdurationofwardmateexposuregreaterthanandlessthantheoverallmedianshowedthat5(26%)of19patients exp…					#N/A	#N/A	#N/A	#N/A	VRE	Human
476	483	Contact with infected person	human-> clothes other human		Statistics	Risk	5 of 51		9.80%	not reported	#VALUE!	#N/A	#VALUE!	#N/A	uni	no	yes	S. epidermidis	Staphylococcus epidermidis	no, maybe calculate which % due to cross transmission	Hedin	Multiply antibiotic-resistant Staphylococcus epidermidis in patients, staff and environment--a one-week survey in a bone marrow transplant unit.	1991	51	Sweden	5 humans to 51 cloth samples					#N/A	#N/A	#N/A	#N/A	Staphylococcus epidermidis	Human
477	484	Contact with infected person	human-> human		Statistics	Risk	5 of 54		9.26%	not reported	#VALUE!	#N/A	#VALUE!	#N/A	uni	no	yes	S. epidermidis	Staphylococcus epidermidis	no, maybe calculate which % due to cross transmission	Hedin	Multiply antibiotic-resistant Staphylococcus epidermidis in patients, staff and environment--a one-week survey in a bone marrow transplant unit.	1991	54	Sweden	5 humans to 54 staff					#N/A	#N/A	#N/A	#N/A	Staphylococcus epidermidis	Human
478	485	Mother to child	transmission from mother to newborn		Statistics	Risk			11.20%		#VALUE!	#N/A	#VALUE!	#N/A		not reported	both	group B streptococci	Group B streptococci	no	Kunze M	Colonization, serotypes and transmission rates of group B streptococci in pregnant women and their infants born at a single University Center in Germany.	2011	845	Germany	Emailen voor subset					#N/A	#N/A	#N/A	#N/A	Group B streptococci	Human
479	486	Mother to child	Mother to newborn		Statistics	Risk	1 of 4		25.00%	not reported	#VALUE!	#N/A	#VALUE!	#N/A	uni	not reported	yes	MRSA	MRSA	no	Bourgeois-Nicolaos	Maternal vaginal colonisation by Staphylococcus aureus and newborn acquisition at delivery.	2010	4	France						#N/A	#N/A	#N/A	#N/A	S. Aureus	Human
480	487	Mother to child	Mother to newborn		Statistics	Risk	0 of the 1		0.00%	not reported	#VALUE!	#N/A	#VALUE!	#N/A	uni	not reported	yes	MRSA	MRSA	no	Denkel	The mother as most important risk factor for colonization of very low birth weight (VLBW) infants with extended-spectrum β-lactamase-producing Enterobacteriaceae (ESBL-E).	2014	1	Germany						#N/A	#N/A	#N/A	#N/A	S. Aureus	Human
481	488	Mother to child	Delivery		Statistics	Risk	61 of 69		8840.00%	not reported	#VALUE!	#N/A	#VALUE!	#N/A	uni	not reported	both	U. Urealyticum	Ureaplasma urealyticum	no	Chua	Ureaplasma urealyticum and Mycoplasma hominis isolation from cervical secretions of pregnant women and nasopharyngeal secretions of their babies at delivery	1998	69	Malaysia	120 pairs					#N/A	#N/A	#N/A	#N/A	Other	Human
482	489	Mother to child	Delivery		Statistics	Risk	8 of 19		42.10%	not reported	#VALUE!	#N/A	#VALUE!	#N/A	uni	not reported	both	M. Horminis	Mycoplasma hominis	no	Chua	Ureaplasma urealyticum and Mycoplasma hominis isolation from cervical secretions of pregnant women and nasopharyngeal secretions of their babies at delivery	1998	19	Malaysia	120 pairs					#N/A	#N/A	#N/A	#N/A	Other	Human
483	490	Mother to child	Delivery		Statistics	Risk	7 of 46		15.20%	not reported	#VALUE!	#N/A	#VALUE!	#N/A	uni	not reported	both	type B streptococci	Group B streptococci	no	Eren	The carriage of group B streptococci in Turkish pregnant women and its transmission rate in newborns and serotype distribution	2005	46	Turkey	also 1 + baby born to a negative mother (454 negative mothers, so could also calculate odds)					#N/A	#N/A	#N/A	#N/A	Group B streptococci	Human
484	491	Mother to child	Delivery		Statistics	Risk	30 of 217		13.80%	not reported	#VALUE!	#N/A	#VALUE!	#N/A	uni	not reported	both	35 % versus 26.7	Group B streptococci	no	Facchinetti F	Chlorhexidine vaginal flushings versus systemic ampicillin in the prevention of vertical transmission of neonatal group B streptococcus, at term	2002	217	Italy	VERWIJDEREN. Misschien weg want niet tested, of group als both					#N/A	#N/A	#N/A	#N/A	Group B streptococci	Human
485	492	Mother to child	Delivery		Statistics	Risk	8 of 59		14.00%	7.0-25.5%	7.0	7.0	25.5	25.5%	uni	not reported	yes	ESBL-producing Enterobacteriaceae	Enterobacteriaceae	no	Jiménez-Rámila	Vagino-rectal colonization and maternal-neonatal transmission of Enterobacteriaceae producing extended-spectrum β-lactamases or carbapenemases: a cross-sectional study.	2019	59	Spain						25.5	7	#N/A	#N/A	Enterobacteriaceae(multiple or unspecified)	Human
486	493	Mother to child	Delivery		Statistics	Risk	26 of 48		54.20%	not reported	#VALUE!	#N/A	#VALUE!	#N/A	uni	not reported	both	type B streptococci	Group B streptococci	no	Kadanali	Maternal carriage and neonatal colonisation of group B streptococcus in eastern Turkey: prevalence, risk factors and antimicrobial resistance	2005	48	Turkey						#N/A	#N/A	#N/A	#N/A	Group B streptococci	Human
487	494	Mother to child	Delivery		Statistics	Risk	12 of 20		60.00%	not reported	#VALUE!	#N/A	#VALUE!	#N/A	uni	not reported	both	type B streptococci	Group B streptococci	no	Kunze	Comparison of pre- and intrapartum screening of group B streptococci and adherence to screening guidelines: a cohort study.	2015	20	Germany	Mother infected (others as well)					#N/A	#N/A	#N/A	#N/A	Group B streptococci	Human
488	495	Mother to child	Delivery		Statistics	Risk	16 of 318		5.60%	not reported	#VALUE!	#N/A	#VALUE!	#N/A	uni	not reported	both	s. aureus	SA	no	Schaumburg	Transmission of Staphylococcus aureus between mothers and infants in an African setting	2014	318	Gabon						#N/A	#N/A	#N/A	#N/A	S. Aureus	Human
489	496	Mother to child	Delivery		Statistics	Risk	2 of 6		33%	not reported	#VALUE!	#N/A	#VALUE!	#N/A	uni	not reported	yes	group B streptococci	Group B streptococci	no	Strus	Group B streptococcus colonization of pregnant women and their children observed on obstetric and neonatal wards of the University Hospital in Krakow, Poland.	2009	6	Poland						#N/A	#N/A	#N/A	#N/A	Group B streptococci	Human
490	497	Water (drinking) -> human	Drinking water colonised -> human colonised		Statistics	Risk	233 of the 657		35.00%		#VALUE!	#N/A	#VALUE!	#N/A	uni		yes	E.Coli	E.Coli	no	Coleman	Contamination of Canadian private drinking water sources with antimicrobial resistant Escherichia coli.	2013	657	Canada	<-See table 4 adjusted for livestock					#N/A	#N/A	#N/A	#N/A	E.Coli	Water and Human
491	498	Organ	Infected organ -> uninfected resipient		Statistics	Risk	4 of the 14		28.60%	not reported	#VALUE!	#N/A	#VALUE!	#N/A	uni		yes	ESBL-producing Enterobacteriaceae	Enterobacteriaceae		Mularoni	Outcome of Transplantation Using Organs From Donors Infected or Colonized With Carbapenem-Resistant Gram-Negative Bacteria.	2015	14	Italy						#N/A	#N/A	#N/A	#N/A	Enterobacteriaceae(multiple or unspecified)	Human
492	499	Organ	Uninfected organ of infected donar-> uninfected recipient		Statistics	Risk	0 of 16		0.00%	not reported	#VALUE!	#N/A	#VALUE!	#N/A	uni		yes	ESBL-producing Enterobacteriaceae	Enterobacteriaceae		Mularoni	Outcome of Transplantation Using Organs From Donors Infected or Colonized With Carbapenem-Resistant Gram-Negative Bacteria.	2015	16	Italy						#N/A	#N/A	#N/A	#N/A	Enterobacteriaceae(multiple or unspecified)	Human
493	500	Organ	Infected organs -> uninfected recipient		Statistics	Risk	1 of 5		20.00%	not reported	#VALUE!	#N/A	#VALUE!	#N/A	uni		yes	carbapenem-resistant Klebsiella pneumoniae (CR-KP)	Klebsiella pneumoniae	no	Goldberg	Organ transplantation from a donor colonized with a multidrug-resistant organism: A case report	2011	5	Israel	No fingerprinting analysis was performed to ascertain whether this was the same genotype isolated in However, given the identical phenotypical similarity between isolates from the donor and the recipient, together with the relatively early post-admission development of pneumonia and bacteremia caused by this pathogen, the possibility of transmission of the donor organism to the recipient appears …					#N/A	#N/A	#N/A	#N/A	Other	Human
494	501	Fomites	shared towels (3 of the 5 MRSA+)		Statistics	Risk	3 of 5		60.00%	not reported	#VALUE!	#N/A	#VALUE!	#N/A	uni		yes	CA-MRSA	MRSA		Rackham	Community-Associated Methicillin-Resistant Staphylococcus aureus Nasal Carriage in a College Student Athlete Population	#N/A	277	United States						#N/A	#N/A	#N/A	#N/A	S. Aureus	Human and Environment
495	502	Pet-> human	Pets of people that had mrsa in hospital		Statistics	Risk	0 of 11		0.00%	not reported	#VALUE!	#N/A	#VALUE!	#N/A	uni	not reported	yes	MRSA	MRSA	no	Zetsma	Carrier state and spread of methicillin resistant Staphylococcus aureus following hospital discharge	1993	11	Netherlands	Nederlands artikel					#N/A	#N/A	#N/A	#N/A	S. Aureus	Animal and Human
496	503	Water(exposure)-> human	Seatwater exposure		Statistics	Risk	2 of 42		5.00%	not reported	#VALUE!	#N/A	#VALUE!	#N/A	uni	no sig dif	yes	MRSA	MRSA	no	Morita	Survey of Methicillin–Resistant Staphylococcus aureus (MRSA) Carriage in Healthy College Students, Hawai‘i	2007	100	United States						#N/A	#N/A	#N/A	#N/A	S. Aureus	Water and Human
497	504	Water(exposure)-> human	No seawater exposure		Statistics	Risk	1 of 58		2.00%	not reported	#VALUE!	#N/A	#VALUE!	#N/A	uni	no sig dif	yes	MRSA	MRSA	no	Morita	Survey of Methicillin–Resistant Staphylococcus aureus (MRSA) Carriage in Healthy College Students, Hawai‘i	2007	100	United States						#N/A	#N/A	#N/A	#N/A	S. Aureus	Water and Human
498	505	Pet-> human	Pets at home		Statistics	Risk	1 of 49		2.00%	not reported	#VALUE!	#N/A	#VALUE!	#N/A	uni	no sig dif	yes	MRSA	MRSA	no	Morita	Survey of Methicillin–Resistant Staphylococcus aureus (MRSA) Carriage in Healthy College Students, Hawai‘i	2007	100	United States						#N/A	#N/A	#N/A	#N/A	S. Aureus	Animal and Human
499	506	Pet-> human	No pets at home		Statistics	Risk	2 of 41		4.00%	not reported	#VALUE!	#N/A	#VALUE!	#N/A	uni	no sig dif	yes	MRSA	MRSA	no	Morita	Survey of Methicillin–Resistant Staphylococcus aureus (MRSA) Carriage in Healthy College Students, Hawai‘i	2007	100	United States						#N/A	#N/A	#N/A	#N/A	S. Aureus	Animal and Human
500	507	Food-> animal	Raw food -> dog		Statistics	Risk	4 of 10		40.00%	not reported	#VALUE!	#N/A	#VALUE!	#N/A	uni		yes	campylobacter	Campylobacter		Olkkola	Population Genetics and Antimicrobial Susceptibility of Canine Campylobacter Isolates Collected before and after a Raw Feeding Experiment.	2015	10	Finland	negativ before					#N/A	#N/A	#N/A	#N/A	Campylobacter	Animal and Food
501	508	Food-> animal	Dry food -> dog		Statistics	Risk	1 of 10		10.00%	not reported	#VALUE!	#N/A	#VALUE!	#N/A	uni		yes	campylobacter	Campylobacter		Olkkola	Population Genetics and Antimicrobial Susceptibility of Canine Campylobacter Isolates Collected before and after a Raw Feeding Experiment.	2015	10	Finland	negativ before					#N/A	#N/A	#N/A	#N/A	Campylobacter	Animal and Food
502	509	Intervention	Gowns, isolation and increased wiping		Statistics	Risk	Annual rates HA-MRSA bacteremic patients decreased by 93% from 0.15 to 0.01 per 1000 patient-days (p<10−7)		-93.00%		#VALUE!	#N/A	#VALUE!	#N/A			yes	MRSA	MRSA	yes	Chalfine	Ten-year decrease of acquired methicillin-resistant Staphylococcus aureus (MRSA) bacteremia at a single institution: the result of a multifaceted program combining cross-transmission prevention and antimicrobial stewardship.	2012	557	France	How to report this?					#N/A	#N/A	#N/A	#N/A	S. Aureus	0
503	510	Intervention	Gowns, isolation and increased wiping		Statistics	Risk	HA-MRSA colonized patients decreased by 84%, from 1.09 to 0.17 per 1000 patient-days (p <10−7) anually		-84.00%		#VALUE!	#N/A	#VALUE!	#N/A			yes	MRSA	MRSA	yes	Chalfine	Ten-year decrease of acquired methicillin-resistant Staphylococcus aureus (MRSA) bacteremia at a single institution: the result of a multifaceted program combining cross-transmission prevention and antimicrobial stewardship.	2012	56	France	How to report this?					#N/A	#N/A	#N/A	#N/A	S. Aureus	0
504	511	Intervention	hand washing		Statistics	Risk	4->2		25.00%	not reported	#VALUE!	#N/A	#VALUE!	#N/A	uni		yes	MRSA	MRSA	yes	Duggal	An Investigation of MRSA from the Burns Ward The Importance of Hand hygiene	2011	4	India	in hcw decrease					#N/A	#N/A	#N/A	#N/A	S. Aureus	0
505	512	Intervention	hand washing		Statistics	Risk	4->1		75.00%	not reported	#VALUE!	#N/A	#VALUE!	#N/A	uni		yes	MRSA	MRSA	yes	Duggal	An Investigation of MRSA from the Burns Ward The Importance of Hand hygiene	2011	4	India	in patiens decreas					#N/A	#N/A	#N/A	#N/A	S. Aureus	0
506	513	Occupational Exposure	horses-> vets	horse	Statistics	Risk	67 of 349		19.20%	not reported	#VALUE!	#N/A	#VALUE!	#N/A	uni	not reported	yes	MRSA	MRSA	yes, see genes	Cuny	Methicillin-resistant Staphylococcus aureus from infections in horses in Germany are frequent colonizers of veterinarians but rare among MRSA from infections in humans	2016	349	Germany						#N/A	#N/A	#N/A	#N/A	S. Aureus	Animal and Human
507	514	Occupational Exposure	pig farm infected-> personal	pig	Statistics	Risk	2 of 2		100.00%	not reported	#VALUE!	#N/A	#VALUE!	#N/A	uni	not reported	yes	MDRSA	MRSA		Davis	Occurrence of Staphylococcus aureus in swine and swine workplace environments on industrial and antibiotic-free hog operations in North Carolina, USA: A One Health pilot study	2018	2	United States	In the farm where no antibiotics where used, 0 of 6 personell had MDRSA air sampes					#N/A	#N/A	#N/A	#N/A	S. Aureus	Animal and Human
508	515	Occupational Exposure	Dogs/cats-> vets	dog, cat	Statistics	Risk	3 of 18		16.70%	not reported	#VALUE!	#N/A	#VALUE!	#N/A	uni		yes	MRSA	MRSA	no	Droughka	Interspecies spread of Staphylococcus aureus clones among companionanimals and human close contacts in a veterinary teaching hospital. Across-sectional study in Greece	2016	18	Greece	also genes					#N/A	#N/A	#N/A	#N/A	S. Aureus	Animal and Human
509	516	Occupational Exposure	being a vet		Statistics	Risk			1.40%	0.17-5.05	0.17	0.17	5.05	5.05	uni		yes	MRSA = LA MRSA	MRSA		Graells	Livestock veterinarians at high risk of acquiring methicillin-resistant Staphylococcus aureus ST398.	2012	143	Denmark	VERWIJDERN. All mrsa where la mrsa by coincidenceThis is just prevalanece, maybe delete?					5.05	0.17	#N/A	#N/A	S. Aureus	Animal and Human
510	517	Occupational Exposure	being a vet		Statistics	Risk			7.50%	3.8-13.1	3.8	3.8	13.1	13.1	uni		yes	LA-MRSA	MRSA		Graells	Livestock veterinarians at high risk of acquiring methicillin-resistant Staphylococcus aureus ST398.	2012	146	Belgium	This is just prevalanece, maybe delete?VERWIJDERN					13.1	3.8	#N/A	#N/A	S. Aureus	Animal and Human
511	518	Occupational Exposure	being a vet		Statistics	Risk			9.50%	5.3-15.6	5.3	5.3	15.6	15.6	uni		yes	MRSA	MRSA		Graells	Livestock veterinarians at high risk of acquiring methicillin-resistant Staphylococcus aureus ST398.	2012	146	Belgium	This is just prevalanece, maybe delete?VERWIJDERN					15.6	5.3	#N/A	#N/A	S. Aureus	Animal and Human
512	519	Occupational Exposure	pig-> human(esbl e present in pigs)	pig	Statistics	Risk	7 of 52		13.00%	4-23%	4	4	0.23	23%	uni	not reported	yes	ESBL Enterobacteriaceae	Enterobacteriaceae	no	Dohmen	Carriage of extended-spectrum β-lactamases in pig farmers is associated with occurrence in pigs	2015	52	Netherlands						0.23	4	#N/A	#N/A	Enterobacteriaceae(multiple or unspecified)	Animal and Human
513	520	Occupational Exposure	pig-> human(esbl e present in pigs, daily contact with pigs)	pig	Statistics	Risk	7 of 26		27.00%	10-44%	10	10	0.44	44%	uni	not reported	yes	ESBL Enterobacteriaceae	Enterobacteriaceae	no	Dohmen	Carriage of extended-spectrum β-lactamases in pig farmers is associated with occurrence in pigs	2015	26	Netherlands						0.44	10	#N/A	#N/A	Enterobacteriaceae(multiple or unspecified)	Animal and Human
514	521	Occupational Exposure	human<-exposure to small/med farm	livestock	Statistics	Risk	20 of 222		9%	not reported	#VALUE!	#N/A	#VALUE!	#N/A	uni	not reported	yes	MRSA	MRSA	no	Mascaro	Prevalence of Livestock-Associated Methicillin-Resistant Staphylococcus Aureus (LA-MRSA) Among Farm and Slaughterhouse Workers in Italy	2018	222	Italy						#N/A	#N/A	#N/A	0.09	S. Aureus	Animal and Human
515	522	Occupational Exposure	Slaughterhouse -> human	livestock	Statistics	Risk	4 of 134		4%	not reported	#VALUE!	#N/A	#VALUE!	#N/A	uni	not reported	yes	MRSA	MRSA	no	Mascaro	Prevalence of Livestock-Associated Methicillin-Resistant Staphylococcus Aureus (LA-MRSA) Among Farm and Slaughterhouse Workers in Italy	2018	134	Italy						#N/A	#N/A	#N/A	0.04	S. Aureus	Animal and Human
516	523	Occupational Exposure	(also includes those in MRSA so dont include as well) human<-exposure to small/med farm	livestock	Statistics	Risk	17 of 222		7.7%	not reported	#VALUE!	#N/A	#VALUE!	#N/A	uni	not reported	yes	LA-MRSA	MRSA	no	Mascaro	Prevalence of Livestock-Associated Methicillin-Resistant Staphylococcus Aureus (LA-MRSA) Among Farm and Slaughterhouse Workers in Italy	2018	222	Italy						#N/A	#N/A	#N/A	0.077	S. Aureus	Animal and Human
517	524	Occupational Exposure	(also includes those in MRSA so dont include as well) Slaughterhouse -> human	livestock	Statistics	Risk	2 of 134		1.5%	not reported	#VALUE!	#N/A	#VALUE!	#N/A	uni	not reported	yes	LA-MRSA	MRSA	no	Mascaro	Prevalence of Livestock-Associated Methicillin-Resistant Staphylococcus Aureus (LA-MRSA) Among Farm and Slaughterhouse Workers in Italy	2018	134	Italy						#N/A	#N/A	#N/A	0.015	S. Aureus	Animal and Human
518	525	Occupational Exposure	farm animals->pig farmer	pig	Statistics	Risk	5 of 48		10.42%	not reported	#VALUE!	#N/A	#VALUE!	#N/A	uni	not reported	yes	MRSA	MRSA	no	Oppliger	Antimicrobial resistance of Staphylococcus aureus strains acquired by pig farmers from pigs	2012	75	Switserland	Colonized pigs were present on 75% (31/41) of the farms.Some worked on farms were animals were uninfected. Hier dan een atrix bij dat dit een underschatting is.					#N/A	#N/A	#N/A	#N/A	S. Aureus	Animal and Human
519	526	Occupational Exposure	farm animals-> pig farmer	pig	Statistics	Risk	24 of 48		50.00%	not reported	#VALUE!	#N/A	#VALUE!	#N/A	uni	not reported	yes	tertracycline resistant s areus	SA	no	Oppliger	Antimicrobial resistance of Staphylococcus aureus strains acquired by pig farmers from pigs	2012	48	Switserland	0 of people (123) not in conctact with animals					#N/A	#N/A	#N/A	#N/A	S. Aureus	Animal and Human
520	527	Occupational Exposure	farm animals-> pig farmer	pig	Statistics	Risk	12 of 48		20.00%	not reported	#VALUE!	#N/A	#VALUE!	#N/A	uni	not reported	yes	clindamycin, clarithromycin, oxacillin, and cefoxitin resistant s areus	SA	no	Oppliger	Antimicrobial resistance of Staphylococcus aureus strains acquired by pig farmers from pigs	2012	48	Switserland	0 of people (123) not in conctact with animals					#N/A	#N/A	#N/A	#N/A	S. Aureus	Animal and Human
521	528	Occupational Exposure	animals-> farmers en vets		Statistics	Risk	15 of 75		20.00%	not reported	#VALUE!	#N/A	#VALUE!	#N/A	uni	not reported	yes	erythromycin, lincomycin, spiramycin, and streptomycin resistant s. areus	SA	no	Oppliger	Antimicrobial resistance of Staphylococcus aureus strains acquired by pig farmers from pigs	2012	75	Switserland						#N/A	#N/A	#N/A	#N/A	S. Aureus	Animal and Human
522	529	Occupational Exposure	animals-> farmers en vets		Statistics	Risk	0 of 75		0.00%	not reported	#VALUE!	#N/A	#VALUE!	#N/A	uni	not reported	yes	vancomycin, teicoplanin, synercid, linezolid, mupirocin, and rifampin resistant s. areus	SA	no	Oppliger	Antimicrobial resistance of Staphylococcus aureus strains acquired by pig farmers from pigs	2012	75	Switserland						#N/A	#N/A	#N/A	#N/A	S. Aureus	Animal and Human
523	530	Occupational Exposure	food-> foodhandles		Statistics	Risk	70 of 2230		3.10%	not reported	#VALUE!	#N/A	#VALUE!	#N/A	uni	not reported	yes	ESBL E. Coli	E.Coli	no	Nakane	Long-Term Colonization by blaCTX-M-Harboring Escherichia coli in Healthy Japanese People Engaged in Food Handling	2015	2230	Japan						#N/A	#N/A	#N/A	#N/A	E.Coli	Animal and Human
524	531	Occupational Exposure	foodhandler		Statistics	Risk	33 of 162		20.37%	not reported	#VALUE!	#N/A	#VALUE!	#N/A	uni	not reported	yes	resistant MSSA	SA	no	Castro	Food handlers as potential sources of dissemination of virulent strains of Staphylococcus aureus in the community.	2016	152	Portugal						#N/A	#N/A	#N/A	#N/A	S. Aureus	Animal and Human
525	532	Occupational Exposure	Food handlers (more prevalence?)		Statistics	Risk	16 of 1091		1.50%	not reported	#VALUE!	#N/A	#VALUE!	#N/A	uni	not reported	yes	MCR-producing Enterobacteriaceae	Enterobacteriaceae	no	Zurfluh	Screening for fecal carriage of MCR-producing Enterobacteriaceae in healthy humans and primary care patients	2017	1091	Switserland	VERWIJDERN.This is just prevalanece, maybe delete?					#N/A	#N/A	#N/A	#N/A	Enterobacteriaceae(multiple or unspecified)	Animal and Human
526	533	Occupational Exposure	Cow exposure	cattle	Statistics	Risk	0 of 10		0%	not reported	#VALUE!	#N/A	#VALUE!	#N/A	uni	not reported	yes	linezolid-resistant coagulase-negative staphylococci	Staphylococci	no	Cuny	Occurrence of cfr-mediated multiresistance in staphylococci from veal calves and pigs, from humans at the corresponding farms, and from veterinarians and their family members	2017	10	Multiple						#N/A	#N/A	#N/A	#N/A	Staphylococci	Animal and Human
527	534	Occupational Exposure	Pig exposure	pig	Statistics	Risk	1 of 12		8.33%	not reported	#VALUE!	#N/A	#VALUE!	#N/A	uni	not reported	yes	linezolid-resistant coagulase-negative staphylococci	Staphylococci	no	Cuny	Occurrence of cfr-mediated multiresistance in staphylococci from veal calves and pigs, from humans at the corresponding farms, and from veterinarians and their family members	2017	12	Multiple						#N/A	#N/A	#N/A	#N/A	Staphylococci	Animal and Human
528	535	Occupational Exposure	being a vet		Statistics	Risk	4 of 169		2.30%	not reported	#VALUE!	#N/A	#VALUE!	#N/A	uni	not reported	yes	linezolid-resistant coagulase-negative staphylococci	Staphylococci	no	Cuny	Occurrence of cfr-mediated multiresistance in staphylococci from veal calves and pigs, from humans at the corresponding farms, and from veterinarians and their family members	2017	169	Multiple	Prevalence. VERWIJDERN					#N/A	#N/A	#N/A	#N/A	Staphylococci	Animal and Human
529	536	Human-> Air	Person-> air		Statistics	Risk	9 of 13		69.00%	not reported	#VALUE!	#N/A	#VALUE!	#N/A	uni	not reported	yes	blaTEM, ErmB, mefa, tetM, AcrA-05, AMPc-04, cfx-A, FOX-5, PBP2X, TetA-01	Genes	no	Kennedy	Face mask sampling reveals antimicrobial resistance genes in exhaled aerosols from patients with chronic obstructive pulmonary disease and healthy volunteer	2018	13	UK	9 of 13 COPD but also 3 od 10 healthy volunteers what to do with this? Also data on how mny bacteria were breathed out, maybebacteria intake? Het zegt niets over wat mensen binnenkrijgen en of ze daardoor besmet raken dus nee.					#N/A	#N/A	#N/A	#N/A	Genes	Human and Environment
530	537	Human-> Air	human-> air		Statistics	Risk	5 of 56		8.93%	not reported	#VALUE!	#N/A	#VALUE!	#N/A	uni	no	yes	S. epidermidis	Staphylococcus epidermidis	no, maybe calculate which % due to cross transmission	Hedin	Multiply antibiotic-resistant Staphylococcus epidermidis in patients, staff and environment--a one-week survey in a bone marrow transplant unit.	1991	56	Sweden	5 humans 56 air					#N/A	#N/A	#N/A	#N/A	Staphylococcus epidermidis	Human and Environment
531	538	Animal -> animal	Chicken -> chicken		Statistics	Risk	40 of 40		100.00%	not reported	#VALUE!	#N/A	#VALUE!	#N/A	uni	not reported	yes	E. Coli	E.Coli	kind off, in discussion she writes that this could fully explain rapid colonization of new birds	Dierikx	Dynamics of cefotaxime resistant Escherichia coli in broilers in the first week of life.	2018	40	Netherlands	Also some info on genes, no quantitative number on this but maybe calculate myself					#N/A	#N/A	#N/A	#N/A	E.Coli	Animal
532	539	Animal -> animal	dog/cat-> dog		Statistics	Risk	5 of 14		36.00%	not reported	#VALUE!	#N/A	#VALUE!	#N/A	uni	not reported	yes	methicillin-resistant Staphylococcus pseudintermedius	Staphylococcus pseudintermedius	no	van Duijkeren	Transmission of methicillin-resistant Staphylococcus pseudintermedius between infected dogs and cats and contact pets, humans and the environment in households and veterinary clinics	2011	14	Netherlands	OOK ENVIRONMENT KAN NIETBIJ VOEL TEXT DUS CHECK IN UNI					#N/A	#N/A	#N/A	#N/A	Staphylococcus pseudintermedius	Animal
533	540	Animal -> animal	dog/cat-> cat		Statistics	Risk	4 of 13		31.00%	not reported	#VALUE!	#N/A	#VALUE!	#N/A	uni	not reported	yes	methicillin-resistant Staphylococcus pseudintermedius	Staphylococcus pseudintermedius	no	van Duijkeren	Transmission of methicillin-resistant Staphylococcus pseudintermedius between infected dogs and cats and contact pets, humans and the environment in households and veterinary clinics	2011	13	Netherlands						#N/A	#N/A	#N/A	#N/A	Staphylococcus pseudintermedius	Animal
534	541	Animal -> animal	dog-> dog		Statistics	Risk	0 of 16		0.00%	not reported	#VALUE!	#N/A	#VALUE!	#N/A	uni	not reported	yes	MRSA	MRSA	no	Loeffler	Lack of transmission of methicillin-resistant Staphylococcus aureus (MRSA) between apparently healthy dogs in a rescue kennel	2010	26	UK						#N/A	#N/A	#N/A	#N/A	S. Aureus	Animal
535	542	Pet-> human	horse->human	horse	Statistics	Risk	4 of 29		13.80%	4,5-32,6	4.5	4.5	32.6	32.6	uni	not reported	yes	Methicillin-resistant staphylococci (MRS) (S. lentus (2) S. sciuri (2))	Staphylococci		De Martino	Methicillin-resistant staphylococci isolated from healthy horses and horse personnel in Italy.	2010	29	Italy	als genes					32.6	4.5	#N/A	#N/A	Staphylococci	Animal and Human
536	543	Pet-> human	goat-> human	goat	Statistics	Risk	1 of 2		50.00%	not reported	#VALUE!	#N/A	#VALUE!	#N/A	uni	not reported	yes	MRSA	MRSA	no	Loncaric	Suspected goat-to-human transmission of methicillin-resistant Staphylococcus aureus sequence type 398	2013	2	Austria	2 people and 6 infected goats. First goats were infected an 0 humans after 2 weeks also 1 of the 2 humans, after4 weeks still 1 of the 2 humans					#N/A	#N/A	#N/A	#N/A	S. Aureus	Animal and Human
537	544	Pet-> human	animal<-> human		Statistics	Risk	11 of 99		11.50%	not reported	#VALUE!	#N/A	#VALUE!	#N/A	uni	not reported	yes	MRSA	MRSA	no	Morris	Potential for pet animals to harbour methicillin-resistantStaphylococcus aureus when residing with human MRSApatients.	2012	99	United States	also has genes, only 6 show link					#N/A	#N/A	#N/A	#N/A	S. Aureus	Animal and Human
538	545	Pet-> human	dog/cat-> human	dog, cat	Statistics	Risk	2 of the 45		4.00%	not reported	#VALUE!	#N/A	#VALUE!	#N/A	uni	not reported	yes	methicillin-resistant Staphylococcus pseudintermedius	Staphylococcus pseudintermedius	no	van Duijkeren	Transmission of methicillin-resistant Staphylococcus pseudintermedius between infected dogs and cats and contact pets, humans and the environment in households and veterinary clinics	2011	45	Netherlands						#N/A	#N/A	#N/A	#N/A	Staphylococcus pseudintermedius	Animal and Human
539	546	Breast feeding	Mother milk-> child		Statistics	Risk	4 of 4		100.00%	not reported	#VALUE!	#N/A	#VALUE!	#N/A	uni	not reported	yes	MRSA	MRSA	no	Gastelum	Transmission of community-associated methicillin-resistant Staphylococcus aureus from breast milk in the neonatal intensive care unit.	2005	18	Japan	also genes					#N/A	#N/A	#N/A	#N/A	S. Aureus	Human
540	547	Mother to child	Inhrent risk -> human		Statistics	Risk	55 of 267		20.60%	not reported	#VALUE!	#N/A	#VALUE!	#N/A	uni	not reported	yes	Enterobacteriaceae ESBL	Enterobacteriaceae	yes	Kothari	Community acquisition of beta-lactamase producing Enterobacteriaceae in neonatal gut	2013	267	India	Bij delivery zetten en kijken of de status van de moeder bekent is. Clean baby, no antibiotic exposure still has this so some inherent risk maybe both still increases after birh while only breast milk					#N/A	#N/A	#N/A	#N/A	Enterobacteriaceae(multiple or unspecified)	Human
541	548	Mother to child	Inhrent risk -> human		Statistics	Risk	53 of 267		19.90%	not reported	#VALUE!	#N/A	#VALUE!	#N/A	uni	not reported	yes	Enterobacteriaceae AmpC	Enterobacteriaceae	yes	Kothari	Community acquisition of beta-lactamase producing Enterobacteriaceae in neonatal gut	2013	267	India	Bij delivery zetten en kijken of de status van de moeder bekent is. Clean baby, no antibiotic exposure still has this so some inherent risk maybe both still increases after birh while only breast milk					#N/A	#N/A	#N/A	#N/A	Enterobacteriaceae(multiple or unspecified)	Human
542	549	Mother (animal) -> child	mother pig-> piglets	pig	Statistics	Risk	7 of 7		100.00%	not reported	#VALUE!	#N/A	#VALUE!	#N/A	uni	not reported	yes	MRSA	MRSA	no	Moodley	Experimental colonization of pigs with methicillin-resistant Staphylococcus aureus (MRSA): insights into the colonization and transmission of livestock-associated MRSA.	2011	7	Denmark						#N/A	#N/A	#N/A	#N/A	S. Aureus	Animal
543	550	Occupational Exposure	Livestock		Statistics	OR			2.04%	1.4600 to 2.8632	1.46	1.46	2.8632	2.8632	uni	0,0001	yes	E.Coli	E.Coli		Coleman	Contamination of Canadian private drinking water sources with antimicrobial resistant Escherichia coli.	2013	657	Canada						2.8632	1.46	#N/A	#N/A	E.Coli	Animal and Human
544	551	Contact with infected person	human->human(adjusted relative risk)		Statistics	RR			1.06	1.01-1.11	1.01	1.01	1.11	1.11	multi	no	yes	MRSA	MRSA	yes, Twenty-two percent of overall unit MRSA acquisition was attributable to exposure to an untreated carrier (PAF: 22%; 95% CI: 4.0e37%). No significant portion of unit acquisition could be attributed to exposure to a treated, isolated MRSA carrier (PAF: 5%; 95% CI: 0.24 to 0.27).	Pierce	Meticillin-resistant Staphylococcus aureus (MRSA) acquisition risk in an endemic neonatalintensive care unit with an active surveillance culture and decolonization programme	2017	4296	United States	every one person-day of increasing exposure to an untreated MRSA carrier was associated with a 6% increase in the risk of incident MRSA colonization (aRR: 1.06, 95% CI: 1.01-1.11).					1.11	1.01	#N/A	1.06	S. Aureus	Human
545	552	Contact with infected person	with close contact to the index patient		Statistics	RR			7.5	1.1-50.3	1.1	1.1	50.3	50.3		0.002	yes		MRSA		Calfee	Spread of methicillin-resistant Staphylococcus aureus (MRSA) among household contacts of individuals with nosocomially acquired MRSA.	2003	172	United States	(53% vs 7%)					50.3	1.1	#N/A	7.5	S. Aureus	Human
546	553	Contact with infected person	patient-> patient		Modelling	R0	R0 per day in hospital		0.03	0.012-0.049	0.012	0.012	0.049	0.049	multi	no	yes	multidrug-resistant Acinetobacter baumannii	Acinetobacter baumannii	no	Domenech de Celle` s	Identifying more epidemic clones during a hospital outbreak of multidrug-resistant Acinetobacter baumannii	2012	350	France						0.049	0.012	#N/A	0.03	Acinetobacter baumannii	Human
547	554	Contact with infected person	patient-> patient		Modelling	R0	per admission R0		0.61	0.26-1.02	0.26	0.26	1.02	1.02	multi	no	yes	multidrug-resistant Acinetobacter baumannii	Acinetobacter baumannii	no	Domenech de Celle` s	Identifying more epidemic clones during a hospital outbreak of multidrug-resistant Acinetobacter baumannii	2012	350	France						1.02	0.26	#N/A	0.61	Acinetobacter baumannii	Human
548	555	Contact with infected person	patient-> patient		Modelling	R0	per admission R0		0.42	0.08- 2.04	0.08	0.08	2.04	2.04	multi	no	yes	MRSA	MRSA	no	Solomon Christopher	Transmission Dynamics of Methicillin-Resistant Staphylococcus aureus in a Medical Intensive Care Unit in India	2011	#N/A	India	mailen en in geval van geen respons uitrekenen met LOS en duratie van onderzoek, 11 bedden in ward die onderzocht is	72 infections with MRSA, total cases kan ik nite vinden				2.04	0.08	#N/A	0.42	S. Aureus	Human
549	556	Contact with infected person	patient-> patient		Modelling	R0	R0 total hospital stay (10.9 days average) prevalence would be 73.7%		3.81	no	#VALUE!	#N/A	#VALUE!	#N/A	multi	no	yes	VR Enterococci	VRE	no	Austin	Vancomycin-resistant enterococci in intensive-care hospital settings: transmission dynamics, persistence, and the impact of infection control programs.	1998	#N/A	United States	ook in deze studie, zelfde persoon	Vancomycin-resistant enterococci in intensive care hospital settings.				#N/A	#N/A	#N/A	3.81	VRE	Human
550	557	Contact with infected person	patient-> patient		Modelling	R0	R0 total hospital stay (10.9 days average) with effective control measures. Prevalence would be 36.1% due to measures of . Hand washing and staff cohorting		0.69	no	#VALUE!	#N/A	#VALUE!	#N/A	multi	no	yes	VR Enterococci	VRE	no	Austin	Vancomycin-resistant enterococci in intensive-care hospital settings: transmission dynamics, persistence, and the impact of infection control programs.	1998	#N/A	United States		In slaughter zoeken kan ik niet vinden				#N/A	#N/A	#N/A	0.69	VRE	Human
551	558	Contact with infected person	hcw-> patient		Modelling	Importance of Route	Relative importance of route		65%	no	#VALUE!	#N/A	#VALUE!	#N/A	multi	no	yes	MRSA	MRSA	yes	Plipat	The dynamics of methicillin-resistant Staphylococcus aureus exposure in a hospital model and the potential for environmental intervention.	2013	#N/A	simulation						#N/A	#N/A	#N/A	#N/A	S. Aureus	Human
552	559	Contact with infected person	patient-> patient		Modelling	Importance of Route	Relative importance of route		80%	no	#VALUE!	#N/A	#VALUE!	#N/A	multi	no	yes	MRSA	MRSA	yes	Mikolajczyk	Mixture Model to Assess the Extent of Cross-Transmission of Multidrug-Resistant Pathogens in Hospitals	2009	#N/A	Germany	I emailed for full tekst . Approximately 14 500 patient-days were recorded. 9 Information about the overall number of patients treated during the study period was not available, but patient-days can be approximately calculated from the number ofbedsandtheiroccupancyrateof95%. during 1095 days of observation.	of all cases				#N/A	#N/A	#N/A	#N/A	S. Aureus	Human
553	560	Contact with infected person	patient-> patient		Modelling	Importance of Route	Relative importance of route		80%	no	#VALUE!	#N/A	#VALUE!	#N/A	multi	no	yes	Multidrug-resistant A. baumannii	Acinetobacter baumannii	yes	Mikolajczyk	Mixture Model to Assess the Extent of Cross-Transmission of Multidrug-Resistant Pathogens in Hospitals	2009	#N/A	Germany	of all cases	check of ik full aritcle heb of anders kan krijgen				#N/A	#N/A	#N/A	#N/A	Acinetobacter baumannii	Human
554	561	Contact with infected person	patient-> patient		Modelling	Importance of Route	Relative importance of route		59%	no	#VALUE!	#N/A	#VALUE!	#N/A	multi	no	yes	imipenem-resistant P. aeruginosa	Pseudomonas aeruginosa	yes	Mikolajczyk	Mixture Model to Assess the Extent of Cross-Transmission of Multidrug-Resistant Pathogens in Hospitals	2009	#N/A	Germany	of all cases	check of ik full aritcle heb of anders kan krijgen				#N/A	#N/A	#N/A	#N/A	Pseudomonas aeruginosa	Human
555	562	Contact with infected person	patient-> patient (isolation as intervention)		Modelling	Importance of Route	Relative importance of route		31%	0.33-85%	0.33	0.33	85	85%	multi	no	yes	VRE	VRE	yes	Cheah	Mathematical modelling of vancomycin-resistant enterococci transmission during passive surveillance and active surveillance with contact isolation highlights the need to identify and address the source of acquisition	2018	32	Australia	of the VRE transmissions were due to crosstransmission between patients					85	0.33	#N/A	#N/A	VRE	Human
556	563	Contact with infected person	patient-> patient		Modelling	acquisition rate	prob. Per day of acquiring MRSA for susceptible person		0.0026	0.0023-0.0029	#VALUE!	#N/A	#VALUE!	#N/A	multi	no	yes	MRSA	MRSA	no	Cooper	Quantifying Type-Specific Reproduction Numbers for Nosocomial Pathogens: Evidence for Heightened Transmission of an Asian Sequence Type 239 MRSA Clone	2012	4570	UK						#N/A	#N/A	#N/A	0.0026	S. Aureus	Human
557	564	Contact with infected person	patient-> patient		Modelling	transmission rate	transmission rate		0.0383	0.0380-0.0387	0.0380	0.0380	0.0387	0.0387	multi	no	yes	S. pneumoniae	Streptococcus pneumoniae	yes, 0.09 acquisition per month and per susceptible child on average	Domenech de Celle`s	Intrinsic epidemicity of Streptococcus pneumoniae depends on strain serotype and antibiotic susceptibility pattern	2011	#N/A	France	Descrriptive, schrijven dat ze de ratio tussen gevoelig en resistent beschrijven. De beta is voor beide ongeveer het zelfde. Dit is ook wel cool voor mijn A&R artikel. Daarnaast per strain de beta rapporteren. Martin overleggen, staat iets overtransmissibility inmaar weet niet hoe te rapporteren. Staat er voor verschillen de strains. Hier nu maar 1 opgeschreven, het staat er ook voor susceptibe s…	Voor sample size staat een artikel als bron waar dit in moet staan				0.0387	0.038	#N/A	0.0383	Streptococcus pneumoniae	Human
558	565	Contact with infected person	isolated patient-> patient		Modelling	cases per day	cases per day		0.0015	0.0001-0.0043	0.0001	0.0001	0.0043	0.0043	multi	no	yes	MRSA	MRSA	no	Forrester	Use of stochastic epidemic modeling to quantify transmission rates of colonization with methicillin-resistant Staphylococcus aureus in an intensive care unit	2005	2588	Australia						0.0043	0.0001	#N/A	0.0015	S. Aureus	Human
559	566	Contact with infected person	non isolated patient-> patient		Modelling	cases per day	cases per day		0.0052	0.0013-0.0096	0.0013	0.0013	0.0096	0.0096	multi	no	yes	MRSA	MRSA	no	Forrester	Use of stochastic epidemic modeling to quantify transmission rates of colonization with methicillin-resistant Staphylococcus aureus in an intensive care unit	2005	2588	Australia						0.0096	0.0013	#N/A	0.0052	S. Aureus	Human
560	567	Contact with infected person	isolated patient-> patient		Modelling	cases per day	cases per day		0.003	0,0041-0,0113	0.0041	0.0041	0.0113	0.0113	multi	no	yes	MRSA	MRSA	no	Forrester	Bayesian inference of hospital-acquired infections and control measures given imperfect surveillance data	2007	2588	Australia						0.0113	0.0041	#N/A	0.003	S. Aureus	Human
561	568	Contact with infected person	non isolated patient-> patient		Modelling	cases per day	cases per day		0.0051	0,013-0,0236	0.013	0.013	0.0236	0.0236	multi	no	yes	MRSA	MRSA	no	Forrester	Bayesian inference of hospital-acquired infections and control measures given imperfect surveillance data	2007	2588	Australia						0.0236	0.013	#N/A	0.0051	S. Aureus	Human
562	569	Contact with infected person	human->human		Modelling	R0	R0		0.07	0.00-0.28	0.00	0.00	0.28	0.28	multi	no	yes	CA- MRSA	MRSA	no	Hetem	Nosocomial transmission of community-associated methicillin-resistant Staphylococcus aureus in Danish Hospitals	2012	1108	Denmark						0.28	0	#N/A	0.07	S. Aureus	Human
563	570	Contact with infected person	human->human		Modelling	R0	R0		0.65	0,48-0,84	0.48	0.48	0.84	0.84	multi	no	yes	HA-MRSA	MRSA	no	Hetem	Nosocomial transmission of community-associated methicillin-resistant Staphylococcus aureus in Danish Hospitals	2013	1108	Denmark						0.84	0.48	#N/A	0.65	S. Aureus	Human
564	571	Contact with infected person	human->human		Modelling	Importance of Route	proportion of cases in hospital		0.73	0.56-0.90	0.56	0.56	0.9	0.90	multi	no	yes	MRSA	MRSA	yes	Mikolajczyk	A statistical method for estimating the proportion of cases resulting from cross-transmission of multi-resistant pathogens in an intensive care unit.	2007	#N/A	Germany		Desnoods vragen aan Mirjam en dan via via, 14500 patients days were recorded during 1085 days of observations				0.9	0.56	#N/A	0.73	S. Aureus	Human
565	572	Contact with infected person	human->human		Modelling	Importance of Route	proportion of cases in hospital		0.45	0.15-0.75	0.15	0.15	0.75	0.75	multi	no	yes	imipenem-resistant Pseudomonas aeruginosa.	Pseudomonas aeruginosa	yes	Mikolajczyk	A statistical method for estimating the proportion of cases resulting from cross-transmission of multi-resistant pathogens in an intensive care unit.	2007	#N/A	Germany		Desnoods vragen aan Mirjam en dan via via, 14500 patients days were recorded during 1085 days of observations				0.75	0.15	#N/A	0.45	Pseudomonas aeruginosa	Human
566	573	Contact with infected person	hcw-> patient(in hospital)		Modelling	R0	R0		1.4	MISSING	MISSING	MISSING	MISSING	MISSING	multi	no	yes	MRSA	MRSA	no	Simon	Modeling bacterial colonization and infection routes in health care settings: analytic and numerical approaches.	2013	#N/A	simulation						#N/A	#N/A	#N/A	1.4	S. Aureus	Human
567	574	Contact with infected person	patient-> hcw (in hospital)		Modelling	R0	R0		1.3	MISSING	MISSING	MISSING	MISSING	MISSING	multi	no	yes	MRSA	MRSA	no	Simon	Modeling bacterial colonization and infection routes in health care settings: analytic and numerical approaches.	2013	#N/A	simulation						#N/A	#N/A	#N/A	1.3	S. Aureus	Human
568	575	Contact with infected person	hcw-> patient(in LTCF)		Modelling	R0	R0		1.58	MISSING	MISSING	MISSING	MISSING	MISSING	multi	no	yes	MRSA	MRSA	no	Simon	Modeling bacterial colonization and infection routes in health care settings: analytic and numerical approaches.	2013	#N/A	simulation						#N/A	#N/A	#N/A	1.58	S. Aureus	Human
569	576	Contact with infected person	patient-> hcw (in LTCF)		Modelling	R0	R0		0.25	MISSING	MISSING	MISSING	MISSING	MISSING	multi	no	yes	MRSA	MRSA	no	Simon	Modeling bacterial colonization and infection routes in health care settings: analytic and numerical approaches.	2013	#N/A	simulation						#N/A	#N/A	#N/A	0.25	S. Aureus	Human
570	577	Contact with infected person	patient -> volunteer		Modelling	R0	R0		0.65	sd=0,94	#VALUE!	#N/A	#VALUE!	#N/A	multi	no	yes	MRSA	MRSA	no	Lo´pez-Garcı´a	A unified stochastic modelling framework for the spread of nosocomial infections	2018	#N/A	China	check de stukken die ze gebruiken voor data, martin kent hen dus wellicht kunnen we erachter komen					#N/A	#N/A	#N/A	0.65	S. Aureus	Human
571	578	Contact with infected person	Patient-> hcw		Modelling	R0	R0		10.05	sd=10,5	#VALUE!	#N/A	#VALUE!	#N/A	multi	no	yes	MRSA	MRSA	no	Lo´pez-Garcı´a	A unified stochastic modelling framework for the spread of nosocomial infections	2018	#N/A	China						#N/A	#N/A	#N/A	10.05	S. Aureus	Human
572	579	Contact with infected person	Patient-> hcw		Modelling	R0	R0		9.09	sd=9,40	#VALUE!	#N/A	#VALUE!	#N/A	multi	no	yes	VRE	VRE	no	Lo´pez-Garcı´a	A unified stochastic modelling framework for the spread of nosocomial infections	2018	#N/A	Germany						#N/A	#N/A	#N/A	9.09	VRE	Human
573	580	Human-> nearby environment	Patient-> surface (environment)		Modelling	R0	R0		96.83	sd=73,75	#VALUE!	#N/A	#VALUE!	#N/A	multi	no	yes	VRE	VRE	no	Lo´pez-Garcı´a	A unified stochastic modelling framework for the spread of nosocomial infections	2018	#N/A	Germany						#N/A	#N/A	#N/A	96.83	VRE	Human and Environment
574	581	Contact with infected person	HCW with low hand hygiene-> patient		Modelling	R0	R0		1.75	no	#VALUE!	#N/A	#VALUE!	#N/A	multi	no	yes	VRE	VRE	no	Lo´pez-Garcı´a	A unified stochastic modelling framework for the spread of nosocomial infections	2018	#N/A	Germany						#N/A	#N/A	#N/A	1.75	VRE	Human
575	582	Human-> nearby environment	HCW with low hand hygiene-> surface		Modelling	R0	R0		30	no	#VALUE!	#N/A	#VALUE!	#N/A	multi	no	yes	VRE	VRE	no	Lo´pez-Garcı´a	A unified stochastic modelling framework for the spread of nosocomial infections	2018	#N/A	Germany						#N/A	#N/A	#N/A	30	VRE	Human and Environment
576	583	Contact with infected person	patient-> patient		Modelling	R0	R0		0.50	0.39-0.62	0.39	0.39	0.62	0.62	multi	no	yes	MRSA	MRSA	no	McBryde	A stochastic mathematical model of methicillin resistant Staphylococcus aureus transmission in an intensive care unit: predicting the impact of interventions	2007	3329	Australia						0.62	0.39	#N/A	#N/A	S. Aureus	Human
577	584	Contact with infected person	patient-> patient		Modelling	transmission rate	transmission rate		0.0062	0.0048-0.0076	0.0048	0.0048	0.0076	0.0076	multi	no	yes	MRSA	MRSA	no	McBryde	A stochastic mathematical model of methicillin resistant Staphylococcus aureus transmission in an intensive care unit: predicting the impact of interventions	2007	3329	Australia						0.0076	0.0048	#N/A	0.0062	S. Aureus	Human
578	585	Contact with infected person	patient-> patient		Modelling	transmission rate	transmission rate		0.09	se 0.05	#VALUE!	#N/A	#VALUE!	#N/A	multi	no	yes	VRE	VRE	no	Pelupessy	How to assess the relative importance of different colonization routes of pathogens within hospital settings	2002	#N/A	Netherlands		Datasets are referenced but no title, I cant find them				#N/A	#N/A	#N/A	0.09	VRE	Human
579	586	Contact with infected person	patient-> patient		Modelling	transmission rate	transmission rate		0	se 0.02	#VALUE!	#N/A	#VALUE!	#N/A	multi	no	yes	P. aeruginosa	Pseudomonas aeruginosa	no	Pelupessy	How to assess the relative importance of different colonization routes of pathogens within hospital settings	2002	#N/A	Netherlands		Datasets are referenced but no title, I cant find them				#N/A	#N/A	#N/A	0	Pseudomonas aeruginosa	Human
580	587	Contact with infected person	patient-> patient		Modelling	R0	R0		0.7579	er wordt ee sensitity analysis gedaan maar kunnen we hier een 95% Ci uithalen?	#VALUE!	#N/A	#VALUE!	#N/A	multi	no	yes	MRSA	MRSA	no	Wang	Modeling Nosocomial Infections of Methicillin-Resistant Staphylococcus aureus with Environment Contamination	2017	#N/A	China	Mailen naar martin	sample size can only be estimates in accurately				#N/A	#N/A	#N/A	0.7579	S. Aureus	Human
581	588	Contact with infected person	HCW-> patient		Modelling	transmission rate	transmission rate		0.2	no	#VALUE!	#N/A	#VALUE!	#N/A	multi	no	yes	MRSA	MRSA	no	Wang	Modeling Nosocomial Infections of Methicillin-Resistant Staphylococcus aureus with Environment Contamination	2017	#N/A	China		sample size can only be estimates in accurately				#N/A	#N/A	#N/A	0.2	S. Aureus	Human
582	589	Nearby environment -> human	environment -> HCW		Modelling	Importance of Route	Relative importance of route		70%	no	#VALUE!	#N/A	#VALUE!	#N/A	multi	no	yes	MRSA	MRSA	yes	Plipat	The dynamics of methicillin-resistant Staphylococcus aureus exposure in a hospital model and the potential for environmental intervention.	2013	#N/A	simulation	In our simulations, 70% of the contamination of the HCW, while in the colonized patient’s room, came through this indirect exposure route					#N/A	#N/A	#N/A	#N/A	S. Aureus	Human and Environment
583	590	Nearby environment -> human	background -> person		Modelling	cases per day	cases per day		0.0092	0,0062-0,0126	0.0062	0.0062	0.0126	0.0126	multi	no	yes	MRSA	MRSA	no	Forrester	Use of stochastic epidemic modeling to quantify transmission rates of colonization with methicillin-resistant Staphylococcus aureus in an intensive care unit	2005	2588	Australia						0.0126	0.0062	#N/A	0.0092	S. Aureus	Human and Environment
584	591	Nearby environment -> human	background -> person		Modelling	cases per day	cases per day		0.0103	0,0101-0,0186	0.0101	0.0101	0.0186	0.0186	multi	no	yes	MRSA	MRSA	no	Forrester	Bayesian inference of hospital-acquired infections and control measures given imperfect surveillance data	2007	2588	Australia						0.0186	0.0101	#N/A	0.0103	S. Aureus	Human and Environment
585	592	Animal -> animal	Pig-> Pig	pig	Modelling	R0	R0		4.3	2,60-6,74	2.60	2.6	6.74	6.74	multi	no	yes	MRSA	MRSA	no	Broens	Quantification of transmission of livestock-associated methicillin resistant Staphylococcus aureus in pigs.	2012	15	Netherlands	significantly above 1, thus epidemic can occur					6.74	2.6	#N/A	4.3	S. Aureus	Animal
586	593	Animal -> animal	Pig-> Pig	pig	Modelling	R0	R0		3.66	2,02-6,63	2.02	2.02	6.63	6.63	multi	no	yes	MRSA	MRSA	no	Broens	Quantification of transmission of livestock-associated methicillin resistant Staphylococcus aureus in pigs.	2012	15	Netherlands	significantly above 1					6.63	2.02	#N/A	3.66	S. Aureus	Animal
587	594	Animal -> animal	chicken->chicken (not previously infected)	poultry	Modelling	transmission rate	transmission rate		3.41	1,91-6,11	1.91	1.91	6.11	6.11	multi	no	yes	E. Coli	E.Coli	no	Huijbers	Transmission dynamics of extended-spectrum β-lactamase and AmpC β-lactamase-producing Escherichia coli in a broiler flock without antibiotic use	2016	200	Netherlands						6.11	1.91	#N/A	3.41	E.Coli	Animal
588	595	Animal -> animal	chicken->chicken(previously infected)	poultry	Modelling	transmission rate	transmission rate		0.02	0,001-0,03	0.001	0.001	0.03	0.03	multi	no	yes	E. Coli	E.Coli	no	Huijbers	Transmission dynamics of extended-spectrum β-lactamase and AmpC β-lactamase-producing Escherichia coli in a broiler flock without antibiotic use	2016	200	Netherlands						0.03	0.001	#N/A	0.02	E.Coli	Animal
589	596	Environment-> animal	chicken	poultry	Modelling	R0	R0		1.7	0,55-5,25	0.55	0.55	5.25	5.25	multi	no	yes	E. Coli	E.Coli	no	Huijbers	Transmission dynamics of extended-spectrum β-lactamase and AmpC β-lactamase-producing Escherichia coli in a broiler flock without antibiotic use	2016	200	Netherlands						5.25	0.55	#N/A	1.7	E.Coli	0
590	603	Intervention	Antiseptic cleaning		Modelling	Incidence rate ratios	Incidence rate ratio's		0.3	0,19-0,47	0.19	0.19	0.48	0.47	multi	>0,05	yes	Non Tw MRSA	MRSA	no	Batra	Efficacy and limitation of a chlorhexidine-based decolonization strategy in preventing transmission of methicillin-resistant Staphylococcus aureus in an intensive care unit	2010	4570	UK	The antiseptic protocol was associated with a highly significant, immediate 70% reduction in acquisition of non-TW MRSA strains (estimated model-averaged incidence rate ratio, 0.3; 95% confidence interval, 0.19-0.47) and an increase in acquisition of TW MRSA strains (estimated model-averaged incidence rate ratio, 3.85; 95% confidence interval, 0.80-18.59).					0.48	0.19	#N/A	0.3	S. Aureus	0
591	604	Intervention	educational campaign		Modelling	Incidence rate ratios	Incidence rate ratio's		0.91	0,53-1,58	0.53	0.53	1.58	1.58	multi	<0.001	yes	Non Tw MRSA	MRSA	no	Batra	Efficacy and limitation of a chlorhexidine-based decolonization strategy in preventing transmission of methicillin-resistant Staphylococcus aureus in an intensive care unit	2010	4570	UK	Per interventie, per MRSA stam. Hoe rapporteren. Ook beschrijven dat de ene wordt gedood maar de ander dan juist beter wrodt.					1.58	0.53	#N/A	0.91	S. Aureus	0
592	605	Intervention	cohorting		Modelling	Incidence rate ratios	Incidence rate ratio's		1.12	0,60-2,09	0.6	0.6	2.09	2.09	multi	>0,05	yes	Non Tw MRSA	MRSA	no	Batra	Efficacy and limitation of a chlorhexidine-based decolonization strategy in preventing transmission of methicillin-resistant Staphylococcus aureus in an intensive care unit	2010	4570	UK						2.09	0.6	#N/A	1.12	S. Aureus	0
593	606	Intervention	Antiseptic cleaning		Modelling	Incidence rate ratios	Incidence rate ratio's		3.85	0,80-18,59	0.8	0.8	18.59	18.59	multi	<0.001	yes	TW MRSA	MRSA	no	Batra	Efficacy and limitation of a chlorhexidine-based decolonization strategy in preventing transmission of methicillin-resistant Staphylococcus aureus in an intensive care unit	2010	4570	UK	The antiseptic protocol was associated with a highly significant, immediate 70% reduction in acquisition of non-TW MRSA strains (estimated model-averaged incidence rate ratio, 0.3; 95% confidence interval, 0.19-0.47) and an increase in acquisition of TW MRSA strains (estimated model-averaged incidence rate ratio, 3.85; 95% confidence interval, 0.80-18.59).					18.59	0.8	#N/A	3.85	S. Aureus	0
594	607	Intervention	educational campaign		Modelling	Incidence rate ratios	Incidence rate ratio's		1.12	0,63-2,01	0.63	0.63	2.01	2.01	multi	MISSING	yes	TW MRSA	MRSA	no	Batra	Efficacy and limitation of a chlorhexidine-based decolonization strategy in preventing transmission of methicillin-resistant Staphylococcus aureus in an intensive care unit	2010	4570	UK	Per interventie, per MRSA stam. Hoe rapporteren. Ook beschrijven dat de ene wordt gedood maar de ander dan juist beter wrodt.					2.01	0.63	#N/A	1.12	S. Aureus	0
595	608	Intervention	cohorting		Modelling	Incidence rate ratios	Incidence rate ratio's		0.71	0,18-2,88	0.18	0.18	2.88	2.88	multi	>0,05	yes	TW MRSA	MRSA	no	Batra	Efficacy and limitation of a chlorhexidine-based decolonization strategy in preventing transmission of methicillin-resistant Staphylococcus aureus in an intensive care unit	2010	4570	UK						2.88	0.18	#N/A	0.71	S. Aureus	0
596	609	Intervention	hwc: patient ratio		Modelling	Importance of Route	Relative importance of route		-9%		#VALUE!	#N/A	#VALUE!	#N/A	multi	no	yes	VRE	VRE	yes	D'Agata	The impact of persistent gastrointestinal colonization on the transmission dynamics of vancomycin-resistant enterococci.	2002	nog invullen	simulation	decreasing the patient:HCW ratio ti 1:1 would decrease the EP to 3%, was 12% before	120 patiens 30 HCW				#N/A	#N/A	#N/A	#N/A	VRE	0
597	610	Intervention	hand hygiene		Modelling	Importance of Route	Relative importance of route		-9%		#VALUE!	#N/A	#VALUE!	#N/A	multi	no	yes	VRE	VRE	yes	D'Agata	The impact of persistent gastrointestinal colonization on the transmission dynamics of vancomycin-resistant enterococci.	2002	nog invullen	simulation	When compliance increased to 100% (h ¼ 1), the prevalence decreased to 3%	120 patiens 30 HCW				#N/A	#N/A	#N/A	#N/A	VRE	0
598	611	Intervention	No surveillance		Modelling	Incidence	Incidence		118		#VALUE!	#N/A	#VALUE!	#N/A	multi	no	yes	VRE	VRE	kind off	Perencevich	Projected benefits of active surveillance for vancomycin-resistant enterococci in intensive care units	2004	38000	United States						#N/A	#N/A	#N/A	118	VRE	0
599	612	Intervention	Passive surveillance		Modelling	Incidence	Incidence		113 (-4.2%)		#VALUE!	#N/A	#VALUE!	#N/A	multi	no	yes	VRE	VRE	kind off	Perencevich	Projected benefits of active surveillance for vancomycin-resistant enterococci in intensive care units	2004	38000	United States						#N/A	#N/A	#N/A	#N/A	VRE	0
600	613	Intervention	Active surveillance - isolation of positive patients		Modelling	Incidence	Incidence		72.2 (-39%)		#VALUE!	#N/A	#VALUE!	#N/A	multi	no	yes	VRE	VRE	kind off	Perencevich	Projected benefits of active surveillance for vancomycin-resistant enterococci in intensive care units	2004	38000	United States						#N/A	#N/A	#N/A	#N/A	VRE	0
601	614	Intervention	Active surveillance - negative patients removed and immediate isolation		Modelling	Incidence	Incidence		41.1 (-65%)		#VALUE!	#N/A	#VALUE!	#N/A	multi	no	yes	VRE	VRE	kind off	Perencevich	Projected benefits of active surveillance for vancomycin-resistant enterococci in intensive care units	2004	38000	United States						#N/A	#N/A	#N/A	#N/A	VRE	0
602	615	Breast feeding	Breast milk		Genes	Genes		4 of 6	66.69%		#VALUE!	#N/A	#VALUE!	#N/A			both	S. Aureus	SA		Benito	Characterization of Staphylococcus aureus strains isolated from faeces of healthy neonates and potential mother-to-infant microbial transmission through breastfeeding	2015	21	Spain	12 infants were colonised and 6 mother milk samples, they conclude that 4 of the infants matched the mother mild (I think out of possible 6 or do you think out of possible 12?)	PFGE analysis revealed four cases of possible mother-to-infant S. aureus transmission through breast milk				#N/A	#N/A	#N/A	#N/A	S. Aureus	Human
603	616	Breast feeding	Breast milk		Genes	Genes			100.00%		#VALUE!	#N/A	#VALUE!	#N/A			yes	tet M resistance gene	Genes	no	Gueimonde	Presence of specific antibiotic (tet) resistance genes in infant faecal microbiota.	2006	29	Finland	The gene tet M was found in all the breast-fed infants and their mothers.	verplaatsen naar risk als ze alleen naar gen kijken en niet naar genetische overlap				#N/A	#N/A	#N/A	#N/A	Genes	Human
604	617	Breast feeding	Breast milk		Genes	Genes			13.00%		#VALUE!	#N/A	#VALUE!	#N/A			yes	tet W resistance gene	Genes	no	Gueimonde	Presence of specific antibiotic (tet) resistance genes in infant faecal microbiota.	2006	29	Finland	tet W was less frequently found (85% of the mothers and 13% of the infants).					#N/A	#N/A	#N/A	#N/A	Genes	Human
605	618	Breast feeding	Breast milk		Genes	Genes			35.00%		#VALUE!	#N/A	#VALUE!	#N/A			yes	tet O resistance gene	Genes	no	Gueimonde	Presence of specific antibiotic (tet) resistance genes in infant faecal microbiota.	2006	29	Finland	tet O was found in all of the mothers' samples, whilst only 35% of the infants harboured this gene.					#N/A	#N/A	#N/A	#N/A	Genes	Human
606	619	Family member colonised	human-> human		Genes	Genes		due to intra-family transmission	60.00%		#VALUE!	#N/A	#VALUE!	#N/A	uni	no	yes	ESBL Producing E. Coli and K. pneumoniae	E. Coli & Klebsiella	This suggested that acquisition from external sources could be playing more important roles than inside household transmission.	Wu	Fecal carriage of CTXM type extended-spectrum beta-lactamase-producing organisms by children and their household contacts.	2010	83	China	Zie figuur 2 opgeslagen file					#N/A	#N/A	#N/A	#N/A	Enterobacteriaceae(multiple or unspecified)	Human
607	620	Family member colonised	human-> human		Genes	Genes		due to intra & inter family tranmission	27.00%		#VALUE!	#N/A	#VALUE!	#N/A	uni	no	yes	ESBL Producing E. Coli and K. pneumoniae	E. Coli & Klebsiella	This suggested that acquisition from external sources could be playing more important roles than inside household transmission.	Wu	Fecal carriage of CTXM type extended-spectrum beta-lactamase-producing organisms by children and their household contacts.	2010	83	China		Als je het krijg, dan krijgt zoveel het via.. Route. Wat gaan we hiermee doen? Een soort schatting van % door intra household en erbuiten zouden we kunnen geven?				#N/A	#N/A	#N/A	#N/A	Enterobacteriaceae(multiple or unspecified)	Human
608	621	Family member colonised	human-> human		Genes	Genes		due to inter-family transmisison	13.00%		#VALUE!	#N/A	#VALUE!	#N/A	uni	no	yes	ESBL Producing E. Coli and K. pneumoniae	E. Coli & Klebsiella	This suggested that acquisition from external sources could be playing more important roles than inside household transmission.	Wu	Fecal carriage of CTXM type extended-spectrum beta-lactamase-producing organisms by children and their household contacts.	2010	83	China						#N/A	#N/A	#N/A	#N/A	Enterobacteriaceae(multiple or unspecified)	Human
609	622	Family member colonised	human-> human		Genes	Genes		of the infections came from the older sibling	38.00%		#VALUE!	#N/A	#VALUE!	#N/A	uni	no	both	Streptococcus pneumoniae	Streptococcus pneumoniae	kind of, 38% was from sibling, rest from other source	Givon lavi	Spread of Streptococcus pneumoniae and Antibiotic-Resistant S. pneumoniae from Day-Care Center Attendees to Their Younger Siblings	2002	71	Israel	emailed them for seperate estimates	resistant and non resistant together, emailed for seprate. 71 acquisitions en 27 daarvan was identival aan de older sibling				#N/A	#N/A	#N/A	#N/A	Streptococcus pneumoniae	Human
610	623	Family member colonised	human-> human		Genes	Genes			57.14%		#VALUE!	#N/A	#VALUE!	#N/A	uni	no	yes	MRSA	MRSA		Milenda	Transmission and Microevolution of USA300 MRSA in U.S. Households: Evidence from Whole-Genome Sequencing	2015	21	United States	21 householdsm bij 12 was de introductie door 1 indexcase verbonden aan de andere, deze was echter met phylogenetic trees en niet me PFEG. In totaal deden er 350 mensen mee in de studie maar hier zeggen ze alleen wat over households					#N/A	#N/A	#N/A	#N/A	S. Aureus	Human
611	624	Contact with infected person	human-> human		Genes	Genes		1 of 19 acquisitions	5.26%		#VALUE!	#N/A	#VALUE!	#N/A	uni	no	yes	ESBL Enterobacteriae	Enterobacteriaceae		Alves	Extended-spectrum beta-lactamase--producing enterobacteriaceae in the intensive care unit: acquisition does not mean cross-transmission	2016	309	France	Also has risk and shows that this is incorrect					#N/A	#N/A	#N/A	#N/A	Enterobacteriaceae(multiple or unspecified)	Human
612	625	Family member colonised	human-> human		Genes	Genes			50.00%		#VALUE!	#N/A	#VALUE!	#N/A	uni	no	both	MRSA	MRSA	no	Chidekel Aaron S	Nasopharyngeal colonization in children with cystic fibrosis: Antibiotic resistance and intrafamilial spread	2000	10	United States	They do not have data anymore. 26% of patients(18 paitens) where s. aureus and 15% of parent/sibling (10 people) so risk so this could be used to calculate odds OR at 7 instances there was co-carriage with member and patients in 5 of these the strains where identical	of the 10 infections of siblings, 5 where identical to their spouse. So in 50% of the infections they got it from their spouse				#N/A	#N/A	#N/A	#N/A	S. Aureus	Human
613	626	Family member colonised	human-> human		Genes	Genes			0.00%		#VALUE!	#N/A	#VALUE!	#N/A	uni	no	both	S. pneumoniae	Streptococcus pneumoniae	no	Chidekel Aaron S	Nasopharyngeal colonization in children with cystic fibrosis: Antibiotic resistance and intrafamilial spread	2000	2	United States		1 sibling and 1 patient infected but not same strain				#N/A	#N/A	#N/A	#N/A	Streptococcus pneumoniae	Human
614	627	Family member colonised	human-> human		Genes	Genes			0.00%		#VALUE!	#N/A	#VALUE!	#N/A	uni	no	both	H. Influenza	Haemophilus influenzae	no	Chidekel Aaron S	Nasopharyngeal colonization in children with cystic fibrosis: Antibiotic resistance and intrafamilial spread	2000	2	United States		1 family member and 1 patient infected but not the same strain				#N/A	#N/A	#N/A	#N/A	Other	Human
615	628	Contact with infected person	human-> human		Genes	Genes		15 of 38 nursing homes had resident to resident transmission	39.47%		#VALUE!	#N/A	#VALUE!	#N/A	uni	0,001	yes	ESBL Enterobacteriae	Enterobacteriaceae	no	Cochard	Extended-spectrum β-lactamase-producing Enterobacteriaceae in French nursing homes: an association between high carriage rate among residents, environmental contamination, poor conformity with good hygiene practice, and putative resident-to-resident trans	2014	38	France		1,155 resident in total of which 114 ESBL+ colonised				#N/A	#N/A	#N/A	#N/A	Enterobacteriaceae(multiple or unspecified)	Human
616	629	Contact with infected person	human-> human		Genes	Genes		Of acquisitions. 28 (including index case) of 150 get the strain. 12 out of 104 air samples, 13 out of 75 bedside cupboards and from 7 out of 89 sinks in the rooms with patients. 24 patient en 12 enviornmental samples were coded (index case sample was missing) 20 of the 24 had the same pattern	83.33%		#VALUE!	#N/A	#VALUE!	#N/A	uni	no	yes	Acinetobacter	Acinetobacter calcoaceticus	no	Crombach	Control of an epidemic spread of a multi-resistant strain of Acinetobacter calcoaceticus in a hospital	1989	150	Netherlands		Ze;f naar kijken. Hoe rapporteren? 20 van de 24. Dit is wel protein cell match en niet helemaal alle genes. Misschien * bij				#N/A	#N/A	#N/A	#N/A	Acinetobacter calcoaceticus	Human
617	630	Family member colonised	human-> human		Genes	Genes			100.00%		#VALUE!	#N/A	#VALUE!	#N/A	uni	no	yes	MRSA	MRSA	no	Davis	Genome sequencing reveals strain dynamics of methicillin-resistant Staphylococcus aureus in the same household in the context of clinical disease in a person and a dog	2015	2	United States						#N/A	#N/A	#N/A	#N/A	S. Aureus	Human
618	631	Family member colonised	human-> human		Statistics	Risk			4.30%		#VALUE!	#N/A	#VALUE!	#N/A	uni	no	yes	MRSA	MRSA	no	Cuny	Nasal Colonization of Humans with Methicillin-Resistant Staphylococcus aureus (MRSA) CC398 with and without Exposure to Pigs	2009	116	Germany	Also has farmer-> family member-> human (0 of 462 secondary contacts infected)	Nee move to risk, Same spa type and anitbiogramme, is that enought to say genetic relatedness? Otherwise this is risk.				#N/A	#N/A	#N/A	#N/A	S. Aureus	Human
619	632	Family member colonised	human-> human		Statistics	Risk			9.00%		#VALUE!	#N/A	#VALUE!	#N/A	uni	no	yes	MRSA	MRSA	no	Cuny	Nasal Colonization of Humans with Methicillin-Resistant Staphylococcus aureus (MRSA) CC398 with and without Exposure to Pigs	2009	44	Germany		Nee move to risk, Same spa type and anitbiogramme, is that enought to say genetic relatedness? Otherwise this is risk.				#N/A	#N/A	#N/A	#N/A	S. Aureus	Human
620	633	Family member colonised	human-> human		Genes	Genes			15.69%		#VALUE!	#N/A	#VALUE!	#N/A	uni	no	yes	E. Coli	E.Coli	no	Rydberg	Intrafamilial spreading of Escherichia coli resistant to trimethoprim	1986	51	Sweden	AWESOME	Also has risk				#N/A	#N/A	#N/A	#N/A	E.Coli	Human
621	634	Family member colonised	human-> human		Genes	Genes			28.57%		#VALUE!	#N/A	#VALUE!	#N/A	uni	no	yes	MRSA	MRSA	no	Eveillard	Carriage of methicillin-resistant Staphylococcus aureus among hospital employees: prevalence, duration, and transmission to households	2014	21	United States		6 of 21				#N/A	#N/A	#N/A	#N/A	S. Aureus	Human
622	635	Contact with infected person	human-> human		Genes	Genes			15.15%		#VALUE!	#N/A	#VALUE!	#N/A	uni	no	yes	Pseudomonas Aeruginosa	Pseudomonas aeruginosa	kindoff	Griffith	The epidemiology of Pseudomonas aeruginosa in oncology patients in a general hospital	1989	33	United States		5 of 33 nosocomial acquisi- tions were due to horizontal transmission.				#N/A	#N/A	#N/A	#N/A	Pseudomonas aeruginosa	Human
623	636	Family member colonised	human-> human		Genes	Genes			18.75%		#VALUE!	#N/A	#VALUE!	#N/A	uni	no	yes	MRSA	MRSA	all due to cross transmission	Gustafsson	MRSA in children from foreign countries adopted to Swedish families	2007	32	Sweden		6 of 32				#N/A	#N/A	#N/A	#N/A	S. Aureus	Human
624	637	Contact with infected person	human-> human		Genes	Genes			2.20%		#VALUE!	#N/A	#VALUE!	#N/A	uni	no	yes	Streptococcus Pneumoniae	Streptococcus pneumoniae	no	Henriqus Normark	Clonal analysis of Streptococcus pneumoniae nonsusceptible to penicillin at day-care centers with index cases, in a region with low incidence of resistance: emergence of an invasive type 35B clone among carriers	2003	611	Sweden		16 index children spread to 13 children, but 33 were found positive some were not a match to index case				#N/A	#N/A	#N/A	#N/A	Streptococcus pneumoniae	Human
625	638	Family member colonised	human-> human		Genes	Genes			35.96%		#VALUE!	#N/A	#VALUE!	#N/A	uni	no	yes	MRSA	MRSA	no	Johansson	High prevalence of MRSA in household contacts.	2007	165	Sweden		all but 1 transfer (41 of 42 transfers (in total 114 household members) where gentically identical. So risk is 36,84 and genes a bit lower				#N/A	#N/A	#N/A	#N/A	S. Aureus	Human
626	639	Contact with infected person	human-> human		Genes	Genes			31.00%		#VALUE!	#N/A	#VALUE!	#N/A	multi	no	yes	Imipenem-resistant Pseudomonas aeruginosa (IRPA)	Pseudomonas aeruginosa	yes, see notes	Johson	The role of patient-to-patient transmission in the acquisition of imipenem-resistant Pseudomonas aeruginosa colonization in the intensive care unit	2009	149	United States	Cohort was 7071 maar 149 raakte besmet en daar hebben ze de route van bepaald	Our data showed that, of those cases of IRPA acquisition, 46 (31%) were defined as cases of patient-to-patienttransmission, and 28 (19%) were cases of acquisition by the patients' endogenous flora				#N/A	#N/A	#N/A	#N/A	Pseudomonas aeruginosa	Human
627	640	Family member colonised	human-> human		Genes	Genes			100.00%		#VALUE!	#N/A	#VALUE!	#N/A	uni	no	yes	ESBL E. Coli	E.Coli	no	Kojima	Spread of CTX-M-15 Extended-Spectrum -Lactamase-Producing Escherichia coli Isolates through Household Contact and Plasmid Transfer	2014	3	Japan						#N/A	#N/A	#N/A	#N/A	E.Coli	Human
628	641	Contact with infected person	human-> human		Genes	Genes			0.00%		#VALUE!	#N/A	#VALUE!	#N/A	uni	no	yes	ESBL E. Coli	E.Coli	no	Maataoui	High acquisition rate of extended-spectrum β-lactamase-producing Enterobacteriaceae among French military personnel on mission abroad, without evidence of inter-individual transmission.	2019	20	Afganistan	WGS of the 20 strains from the Afghanistan group that clustered by rep-PCR identified differences in sequence type, serotype, resistance genes and plasmid replicons. Moreover, single-nucleotide polymorphism (SNP) differences across acquired strains from a given cluster ranged from 30 to 3641, suggesting absence of direct transmission.	risk would maybe suggest otherwise. Also has risk and odds				#N/A	#N/A	#N/A	#N/A	E.Coli	Human
629	642	Family member colonised	human-> human		Genes	Genes			100.00%		#VALUE!	#N/A	#VALUE!	#N/A	uni	no	yes	MDR Pseudomonas aeruginosa	Pseudomonas aeruginosa	no	McCallum	Spread of an epidemic Pseudomonas aeruginosa strain from a patient with cystic fibrosis (CF) to non-CF relatives	2002	2	UK	2 parents taking care of daughter					#N/A	#N/A	#N/A	#N/A	Pseudomonas aeruginosa	Human
630	643	Family member colonised	human-> human		Genes	Genes			0.00%		#VALUE!	#N/A	#VALUE!	#N/A	uni	no	yes	MDR Pseudomonas aeruginosa	Pseudomonas aeruginosa	no	McCallum	Spread of an epidemic Pseudomonas aeruginosa strain from a patient with cystic fibrosis (CF) to non-CF relatives	2002	31	UK	risk would overstimate	31 relatives, 2 alsohad mdr pseudo but unique so no match.				#N/A	#N/A	#N/A	#N/A	Pseudomonas aeruginosa	Human
631	644	Contact with infected person	human-> human		Genes	Genes			65.38%		#VALUE!	#N/A	#VALUE!	#N/A	uni	no	yes	MRSA	MRSA	no	Mitsuda	The influence of methicillin-resistant Staphylococcus aureus (MRSA) carriers in a nursery and transmission of MRSA to their households	1999	26	Japan	BELANGRIJK: de 2 nursus hadden meer babies delivered en er waren er 26 mrsa positief, en 17 hadden identieke strains met de nursus (type A of type B) er stond niet heoveel babies er in totaal delivered waren	17 of26				#N/A	#N/A	#N/A	#N/A	S. Aureus	Human
632	645	Family member colonised	human -> human		Genes	Genes			87.18%		#VALUE!	#N/A	#VALUE!	#N/A	uni	no	yes	CA-MRSA	MRSA	no	Nerby	Risk factors for household transmission of community-associated methicillin-resistant Staphylococcus aureus	2011	78	United States	the use of antibacterial hand soap remained significant (P 0.05) see odds	68 of 78 of the transmisions. So risk is overestimate				#N/A	#N/A	#N/A	#N/A	S. Aureus	Human
633	646	Contact with infected person	human-> human		Genes	Genes			3.45%		#VALUE!	#N/A	#VALUE!	#N/A	uni	no	yes	VRE	VRE	no	Mutters	Low risk of apparent transmission of vancomycin-resistant Enterococci from bacteraemicpatients to hospitalized contacts.	2013	58	Germany	ALSO Risk, overestimate. 58 patients, only 4 (6.9%) devel-oped VRE colonization based on screening results. PFGE revealedthat only 2 contacts were colonized with a VRE strain clonallyrelated to the VRE strain of the associated index patients.	2 of 58				#N/A	#N/A	#N/A	#N/A	VRE	Human
634	647	Family member colonised	human-> human		Genes	Genes			42.86%		#VALUE!	#N/A	#VALUE!	#N/A	uni	no	yes	MRSA	MRSA	yes	Ozaki	Genotypes, intrafamilial transmission, and virulence potential of nasal methicillin-resistant Staphylococcus aureus from children in the community.	2009	7	Japan	see notes	5 of the strains where identical (2 from 1 family and 3 from another), so 3 of these acquisitions are due to human-> human and 2 outside acquisition, in addition 2 unique strains where found. So of 7 acquisition events, 3 where human->huan and 4 external of household				#N/A	#N/A	#N/A	#N/A	S. Aureus	Human
635	649	Family member colonised	human-> human		Genes	Genes			33.00%		#VALUE!	#N/A	#VALUE!	#N/A	uni	no	yes	E. Coli	E.Coli	no	Riccobono	Carriage of Antibiotic-Resistant Escherichia coli Among Healthy Children and Home-Raised Chickens: A Household Study in a Resource-Limited Setting	2011	3	Bolivia		3 pairs of childeren, 1 tranmitted to eachother				#N/A	#N/A	#N/A	#N/A	E.Coli	Human
636	650	Contact with infected person	human-> human		Genes	Genes		69.23% of transmission truly	36%		#VALUE!	#N/A	#VALUE!	#N/A	uni	no	yes	MRSA	MRSA	no	Stone	Methicillin-resistant Staphylococcus aureus (MRSA) nasal carriage in residents of Veterans Affairs long-term care facilities: role of antimicrobial exposure and MRSA acquisition.	2012	25	United States	25 acquisitions, 9 identical,13 had roommate so of these 9 identical, we take 9/25*100 to estimate persontoperson percentage	13 people who acquired mrsa had mrsa positive roommates, the other 12 had no positive roommate. Of these 13, 9 where similar genetically				#N/A	#N/A	#N/A	#N/A	S. Aureus	Human
637	651	Family member colonised	human-> human		Genes	Genes			10.20%		#VALUE!	#N/A	#VALUE!	#N/A	uni	no	yes	ESBL- Enterobactereae	Enterobacteriaceae	no	Tandé	Intrafamilial transmission of extended-spectrum-beta-lactamase-producing Escherichia coli and Salmonella enterica Babelsberg among the families of internationally adopted children.	2010	49	Mali	5 of 49 household contact go infected identical to child, risk would say 7	Awesome!				#N/A	#N/A	#N/A	#N/A	Enterobacteriaceae(multiple or unspecified)	Human
638	652	Family member colonised	human-> human		Genes	Genes		6 of 24 acquisitions where identical( 3 pairs of 2)	25.00%		#VALUE!	#N/A	#VALUE!	#N/A	uni	no	yes	MRSA	MRSA	no	Toleman	Systematic Surveillance Detects Multiple Silent Introductions and Household Transmission of Methicillin-Resistant Staphylococcus aureus USA300 in the East of England.	2016	24	UK	24 people found mrsa positive in east england, 6 turn out (3 pairs of 2) to be genetically identical and these people tun out to 2x live at same adres 1x be related.					#N/A	#N/A	#N/A	#N/A	S. Aureus	Human
639	653	Pet-> human	dog<-> human	dog	Genes	Genes		of the infections of dog/owner pairs where identical	35.29%		#VALUE!	#N/A	#VALUE!	#N/A	uni	no	both	MRSA/MSSA	MRSA&MSSA	no	Boost	Prevalence of Staphylococcus aureus carriage among dogs and their owners.	2008	1566	China		830 dogs and 736 owners. Of 17 owner/dog colonized pairs, six were indistinguishable by PFGE				#N/A	#N/A	#N/A	#N/A	S. Aureus	Animal and Human
640	654	Pet-> human	horses-> human	horses	Genes	Genes			0.14%		#VALUE!	#N/A	#VALUE!	#N/A		no	yes	MRSA	MRSA	yes	Cuny	Methicillin-resistant Staphylococcus aureus from infections in horses in Germany are frequent colonizers of veterinarians but rare among MRSA from infections in humans	2016	10864	Germany	AWESOME!	0.14% of 10864 infections was related to equine				#N/A	#N/A	#N/A	#N/A	S. Aureus	Animal and Human
641	655	Pet-> human	dog-> dog	dog	Genes	Genes		18 of 81 isolates where identical to other dogs	22.22%		#VALUE!	#N/A	#VALUE!	#N/A	uni	no	yes	(ESBL) producing E.Coli	E.Coli		Boehmer	Phenotypic characterization and whole genome analysis of extended-spectrum beta-lactamase-producing bacteria isolated from dogs in Germany	2018	81	Germany	vraag naar martin over gesturud. Martin zegt wel includeren	24 honden 3 van hen hadden identieke combinaties				#N/A	#N/A	#N/A	#N/A	E.Coli	Animal and Human
642	656	Pet-> human	human-> dog	dog	Genes	Genes			0.00%		#VALUE!	#N/A	#VALUE!	#N/A	uni	no	yes	MRSA	MRSA	no	Davis	Genome sequencing reveals strain dynamics of methicillin-resistant Staphylococcus aureus in the same household in the context of clinical disease in a person and a dog	2015	3	United States	USE ADDITIONAL INFO IN DISCUSSION!!!	In the absence of spa typing data, we would have concluded that the human and animal strains were related; whole genome sequencing was required to confirm that the dog bed and dog SSI MRSA isolate cluster was distinct from related strains found subsequently in people.In the prior literature, less than half (5 of 11 case reports or case series) were documented using more than one molecular typing …				#N/A	#N/A	#N/A	#N/A	S. Aureus	Animal and Human
643	657	Pet-> human	dog->human	dog	Genes	Genes			0.00%		#VALUE!	#N/A	#VALUE!	#N/A	uni	no	yes	MRSA	MRSA	no	Davis	Genome sequencing reveals strain dynamics of methicillin-resistant Staphylococcus aureus in the same household in the context of clinical disease in a person and a dog	2015	3	United States	USE ADDITIONAL INFO IN DISCUSSION!!!	In the absence of spa typing data, we would have concluded that the human and animal strains were related; whole genome sequencing was required to confirm that the dog bed and dog SSI MRSA isolate cluster was distinct from related strains found subsequently in people.In the prior literature, less than half (5 of 11 case reports or case series) were documented using more than one molecular typing …				#N/A	#N/A	#N/A	#N/A	S. Aureus	Animal and Human
644	658	Pet-> human	horse-> human	horses	Genes	Genes			100.00%		#VALUE!	#N/A	#VALUE!	#N/A	uni	no	yes	MRSA	MRSA	no	Gràine	The Emergence and Spread of Multiple Livestock-Associated Clonal Complex 398 Methicillin-Resistant and Methicillin-Susceptible Staphylococcus aureus Strains among Animals and Humans in the Republic of Ireland, 2010–2014	2016	1	Ireland	We houden deze erin. what to do with 1 person	1 horse 1 vet				#N/A	#N/A	#N/A	#N/A	S. Aureus	Animal and Human
645	659	Occupational Exposure	pig-> human	pig	Genes	Genes			46.66%		#VALUE!	#N/A	#VALUE!	#N/A	uni	no	yes	MRSA	MRSA	no	Gràine	The Emergence and Spread of Multiple Livestock-Associated Clonal Complex 398 Methicillin-Resistant and Methicillin-Susceptible Staphylococcus aureus Strains among Animals and Humans in the Republic of Ireland, 2010–2014	2016	17	Ireland	4 of the 5 employees of farm A and 5 of the 10 of farm B (same pigs, one is finisher farm). Of these infections 7 were identical to pig so 7 of 15	5 people and 8 of 100 pigs				#N/A	#N/A	#N/A	#N/A	S. Aureus	Animal and Human
646	660	Pet-> human	horse->human	horses	Genes	Genes			6.90%		#VALUE!	#N/A	#VALUE!	#N/A	uni	no	yes	Methicillin-resistant staphylococci (MRS) (S. lentus (2) S. sciuri (2))	Staphylococci	no	De Martino	Methicillin-resistant staphylococci isolated from healthy horses and horse personnel in Italy.	2010	29	Italy	also risk, risk is overestimation	29 owners of infected horses				#N/A	#N/A	#N/A	#N/A	Staphylococci	Animal and Human
647	661	Pet-> human	dog-> human	dog	Genes	Genes			5.56%		#VALUE!	#N/A	#VALUE!	#N/A	uni	no	yes	Enterococcus faecium	Enterococcus faecium	no	Damborg	Dogs are a reservoir of ampicillin-resistant Enterococcus faecium lineages associated with human infections.	2009	18	Denmark		18 owners of which 1 was infected				#N/A	#N/A	#N/A	#N/A	Enterococcus faecium	Animal and Human
648	662	Pet-> human	Dogs/cats-> vets	dog, cat	Genes	Genes			16.70%		#VALUE!	#N/A	#VALUE!	#N/A	uni	no	yes	MRSA	MRSA	no	Droughka	Interspecies spread of Staphylococcus aureus clones among companionanimals and human close contacts in a veterinary teaching hospital. Across-sectional study in Greece	2016	18	Greece	also risk, risk is the same	3 of 18 vets had MRSA and this originated from a cat/dog				#N/A	#N/A	#N/A	#N/A	S. Aureus	Animal and Human
649	663	Pet-> human	pig pet-> human	pig	Genes	Genes			0.00%		#VALUE!	#N/A	#VALUE!	#N/A	uni	no	yes	MRSA	MRSA	no	Gordoncillo	Detection of methicillin-resistant Staphylococcus aureus (MRSA) in backyard pigs and their owners, Michigan, USA.	2012	54	United States	Risk would be overestimate, risk would be 1.9%	0%, but No matched owner–pig pair wasfound; however, MRSA was isolated from 1/54 (1.9%) human samples and 2/53(3.8%) of the pigs.				#N/A	#N/A	#N/A	#N/A	S. Aureus	Animal and Human
650	664	Occupational Exposure	pig-> human(esbl e present in pigs)	pig	Genes	Genes			42.86		#VALUE!	#N/A	#VALUE!	#N/A	uni	no	yes	ESBL Enterobacteriaceae	Enterobacteriaceae	no	Dohmen	Carriage of extended-spectrum β-lactamases in pig farmers is associated with occurrence in pigs	2015	26	Netherlands	42.86 percent of the transmission was idenitical to pig strains. So this is no risk but more relative	also risk and odds				#N/A	#N/A	#N/A	42.86	Enterobacteriaceae(multiple or unspecified)	Animal and Human
651	665	Occupational Exposure	pig-> human	pig	Genes	Genes			41.67%		#VALUE!	#N/A	#VALUE!	#N/A	uni	no	yes	MRSA	MRSA	no	Knetsch	Whole genome sequencing reveals potential spread of Clostridium difficile between humans and farm animals in the Netherlands, 2002 to 2011.	2014	12	Netherlands	83.3 percent of the transmission, risk would say 100%	Stricter cut off (1 snp difference or no difference ).risk is overestimate				#N/A	#N/A	#N/A	#N/A	S. Aureus	Animal and Human
652	666	Occupational Exposure	human<-> animal		Genes	Genes			100%		#VALUE!	#N/A	#VALUE!	#N/A	uni	no	yes	Multidrug-Resistant Enterococcus faecalis	Enterococcus faecalis	no	Leite-Martins	Spread of multidrug-resistant Enterococcus faecalis within the household setting.	2014	12	Portugal	4 dogs, 1 cat and 7 humans. 3 families in total. Al had the same strains as their animal 100%					#N/A	#N/A	#N/A	#N/A	Enterococcus faecalis	Animal and Human
653	667	Occupational Exposure	pig-> human	pig	Genes	Genes			75%		#VALUE!	#N/A	#VALUE!	#N/A	uni	no	yes	MRSA	MRSA	no	Lozano	Dynamic of nasal colonization by methicillin-resistant Staphylococcus aureus ST398 and ST1after mupirocin treatment in a family in close contact with pigs.	2011	4	Spain		3 of the 4 family members got MRSA and it was were detected in humans and animals, with indistinguishable PFGE patterns, suggesting animal to human MRSA transmission.				#N/A	#N/A	#N/A	#N/A	S. Aureus	Animal and Human
654	668	Pet-> human	animal<-> human		Genes	Genes			6%		#VALUE!	#N/A	#VALUE!	#N/A	uni	no	yes	MRSA	MRSA	no	Morris	Potential for pet animals to harbour methicillin-resistantStaphylococcus aureus when residing with human MRSApatients.	2012	99	United States	also has risk, there 11 of 99	6 of 99 are transmitted, 6 of 11 transmission were really transmission				#N/A	#N/A	#N/A	#N/A	S. Aureus	Animal and Human
655	669	Occupational Exposure	chicken <-> human	poultry	Genes	Genes			0%		#VALUE!	#N/A	#VALUE!	#N/A	uni	no	yes	E. Coli	E.Coli	no	Riccobono	Carriage of Antibiotic-Resistant Escherichia coli Among Healthy Children and Home-Raised Chickens: A Household Study in a Resource-Limited Setting	2011	6	Bolivia		3 pairs of childeren, 1 tranmitted to eachother				#N/A	#N/A	#N/A	#N/A	E.Coli	Animal and Human
656	670	Occupational Exposure	chicken-> human	poultry	Genes	Genes			40%		#VALUE!	#N/A	#VALUE!	#N/A	uni	no	yes	vancomycin-resistant enterococci faecium	Enterococcus faecium	yes see notes	Tzavaras	Diversity of vanA-type vancomycin-resistant Enterococcus faecium isolated from broilers, poultry slaughterers and hospitalized humans in Greece.	2012	10	Greece		40% of the cases was attributed to poultry, 10% to hospital en 50% unknown (10 cases in 50 people, so 20% colonised)				#N/A	#N/A	#N/A	#N/A	Enterococcus faecium	Animal and Human
657	671	Pet-> human	horse-> human	horses	Genes	Genes			2.40%		#VALUE!	#N/A	#VALUE!	#N/A	uni	no	yes	MRSA	MRSA	no	van den Eede	MRSA carriage in the equine community: an investigation of horse-caretaker couples	2013	166	Belgium		4 of 166 humans had mrsa, got it from 2 horses and everything was identical				#N/A	#N/A	#N/A	#N/A	S. Aureus	Animal and Human
658	672	Pet-> human	dog-> human	dog	Genes	Genes			16.67		#VALUE!	#N/A	#VALUE!	#N/A	uni	no	both	S. pseudintermedius	Staphylococcus pseudintermedius	no	Walther	Sharing more than friendship - nasal colonization with coagulase-positive staphylococci (CPS) and co-habitation aspects of dogs and their owners	2012	6	Germany		6 humans and 15 dogs had bacteria, only 1 matching pair				#N/A	#N/A	#N/A	16.67	Staphylococcus pseudintermedius	Animal and Human
659	673	Pet-> human	animal<-> human		Genes	Genes			15.91		#VALUE!	#N/A	#VALUE!	#N/A	uni	no	yes	MRSA	MRSA	yes	Weese	Suspected transmission of methicillin-resistant Staphylococcus aureus between domestic pets and humans in veterinary clinics and in the household	2006	88	Multiple		14 of 88 humans colonised with indistinguisable strain				#N/A	#N/A	#N/A	15.91	S. Aureus	Animal and Human
660	674	Contact with infected person	human-> human		Genes	Genes			4.50%		#VALUE!	#N/A	#VALUE!	#N/A	uni		yes	multidrug-resistant non-typhoidal salmonellae	Salmonella		Kariuki	Invasive multidrug-resistant non-typhoidal Salmonella infections in Africa: zoonotic or anthroponotic transmission?	2006	467	Kenya	21 of 467 had identical stain. 127 homes sampled we obtained a total of 32 (6·9 %) NTS from rectal swabs and faeces of 467 siblings and parents of index cases, and these came from 29 homes. (So if you would only look at odds this would be an over estimation!!)					#N/A	#N/A	#N/A	#N/A	Salmonella	Human
661	675	Environment -> human	human<->water, soil, vegetables		Genes	Genes			2.20%		#VALUE!	#N/A	#VALUE!	#N/A	uni		yes	multidrug-resistant non-typhoidal salmonellae	Salmonella		Kariuki	Invasive multidrug-resistant non-typhoidal Salmonella infections in Africa: zoonotic or anthroponotic transmission?	2006	180	Kenya	8/180 (4·4 %) risk but NTS isolates from water, vegetables and soil samples from four other homes visited (Table 2 T2 ). Four (2·2 % prevalence) S. Typhimurium isolates from three soil samples and a water sample from three different homes also corresponded to the serotypes obtained from the index cases from the homes. These contained NTS matching those from corresponding index cases. So risk is o…					#N/A	#N/A	#N/A	#N/A	Salmonella	Human and Environment
662	676	Human-> nearby environment	person-> room		Genes	Genes		5 of the 19 rooms where infected, identical clones	26.32%		#VALUE!	#N/A	#VALUE!	#N/A	uni	no	yes	ESBL Enterobacteriae	Enterobacteriaceae	no	Cochard	Extended-spectrum β-lactamase-producing Enterobacteriaceae in French nursing homes: an association between high carriage rate among residents, environmental contamination, poor conformity with good hygiene practice, and putative resident-to-resident trans	2014	19	France		1,155 of which 114 ESBL+				#N/A	#N/A	#N/A	#N/A	Enterobacteriaceae(multiple or unspecified)	Human and Environment
663	677	Human-> nearby environment	patient infected-> hospital chart		Genes	Genes		0 of 31	0%		#VALUE!	#N/A	#VALUE!	#N/A	uni	na	yes	VRE	VRE	no	Zimbudzi	Contamination of renal patients' hospital chart covers with vancomycin-resistant enterococci: Handle with care	2011	31	Australia	ALSO GENES, THIS IS OVERESTIMATE	ALSO GENES, THIS IS OVERESTIMATE				#N/A	#N/A	#N/A	#N/A	VRE	Human and Environment
664	678	Animal -> animal	Chicken->Chicken	poultry	Genes	Genes			33.00%		#VALUE!	#N/A	#VALUE!	#N/A	uni	no	yes	E. Coli	E.Coli	no	Riccobono	Carriage of Antibiotic-Resistant Escherichia coli Among Healthy Children and Home-Raised Chickens: A Household Study in a Resource-Limited Setting	2011	3	Bolivia		3 pairs of childeren, 1 tranmitted to eachother				#N/A	#N/A	#N/A	#N/A	E.Coli	Animal
665	679	Animal -> animal	kitten-> kitten	cat	Genes	Genes			100.00%		#VALUE!	#N/A	#VALUE!	#N/A	uni	no	yes	MRSA	MRSA	yes	Weese	Suspected transmission of methicillin-resistant Staphylococcus aureus between domestic pets and humans in veterinary clinics and in the household	2006	1	Multiple						#N/A	#N/A	#N/A	#N/A	S. Aureus	Animal
666	680	Animal -> animal	dog-> dog	dog	Genes	Genes			50.00%		#VALUE!	#N/A	#VALUE!	#N/A	uni	no	yes	methicillin-resistant Staphylococcus pseudintermedius	Staphylococcus pseudintermedius	no	Windahl	Colonization with methicillin-resistant Staphylococcus pseudintermedius in multi-dog households: A longitudinal study using whole genome sequencing	2017	6	Sweden		4 infected dogs 7 contacts 3 remained negative 4 sometimes positive				#N/A	#N/A	#N/A	#N/A	Staphylococcus pseudintermedius	Animal
667	681	Mother (animal) -> child	Bitch->pup	dog	Genes	Genes			100.00%		#VALUE!	#N/A	#VALUE!	#N/A	uni	no	yes	multi resisant S. pseudintermedius	Staphylococcus pseudintermedius	no	Corrò	Occurrence and characterization of methicillin-resistant Staphylococcus pseudintermedius in successive parturitions of bitches and their puppies in two kennels in Italy.	2018	24	Italy		2 bitches to 24 pups. Milk & vagina samples				#N/A	#N/A	#N/A	#N/A	Staphylococcus pseudintermedius	Animal
668	682	Mother (animal) -> child	Bitch->pup	dog	Genes	Genes			50.00%		#VALUE!	#N/A	#VALUE!	#N/A	uni	no	yes	multi resisant S. pseudintermedius	Staphylococcus pseudintermedius	no	Corrò	Occurrence and characterization of methicillin-resistant Staphylococcus pseudintermedius in successive parturitions of bitches and their puppies in two kennels in Italy.	2018	4	Italy		2 bitches to 24 pups. Milk & vagina samples				#N/A	#N/A	#N/A	#N/A	Staphylococcus pseudintermedius	Animal
669	683	Nearby environment -> animal	dog bed-> dog	dog	Genes	Genes			100.00%		#VALUE!	#N/A	#VALUE!	#N/A	uni	no	yes	MRSA	MRSA	no	Davis	Genome sequencing reveals strain dynamics of methicillin-resistant Staphylococcus aureus in the same household in the context of clinical disease in a person and a dog	2015	1	United States		The MRSA isolate from the dog bed at visit one, prior to the surgery, and from the dog’s surgical site infection at visit three were 100% identical by PFGE and had an identical spa type (t121, a deletion variant of spa type t008—USA300) (Figure 2).				#N/A	#N/A	#N/A	#N/A	S. Aureus	Animal and Environment
670	684	Occupational Exposure	Food and farm animal-> human		Genes	Genes			9.00%		#VALUE!	#N/A	#VALUE!	#N/A			yes	E.Coli	E.Coli	yes	Börjesson	Limited Dissemination of Extended-Spectrum β-Lactamase- and Plasmid-Encoded AmpC-Producing Escherichia coli from Food and Farm Animals, Sweden	2016	715	Sweden	AWESOME	In isolates from humans, these 3 combinations constituted in 9% and 4% of isolates from community carriers and bloodstream infections respectively.				#N/A	#N/A	#N/A	#N/A	E.Coli	Animal and Human
671	685	Eating Meat -> human	Poutry and chicken meat-> human		Genes	Genes			4.00%		#VALUE!	#N/A	#VALUE!	#N/A			yes	E.Coli	E.Coli	yes	Börjesson	Limited Dissemination of Extended-Spectrum β-Lactamase- and Plasmid-Encoded AmpC-Producing Escherichia coli from Food and Farm Animals, Sweden	2016	715	Sweden	Note: add to discussie: Two other studies from the Netherlands reported that 19% of human clinical isolates have identical plasmid-ESBL gene combinations and 4% plasmid-blaCMY-2 combinations as those identified for poultry (12,23). Dit staat in deze text	In isolates from humans, these 3 combinations constituted in 9% and 4% of isolates from community carriers and bloodstream infections respectively.				#N/A	#N/A	#N/A	#N/A	E.Coli	Human and Food
672	686	Occupational Exposure	lifestock- >human		Genes	Genes			19.60%		#VALUE!	#N/A	#VALUE!	#N/A			yes	MRSA	MRSA	yes	Köck	Livestock-associated methicillin-resistant Staphylococcus aureus (MRSA) as causes of human infection and colonization in Germany	2013	14036	Germany	Was not originally included in search but I found it online	19.6% of all mrsa in germany originated from lifestock				#N/A	#N/A	#N/A	#N/A	S. Aureus	Animal and Human
673	687	Occupational Exposure	lifestock- >human		Genes	Genes			21.30%		#VALUE!	#N/A	#VALUE!	#N/A			yes	MRSA	MRSA	yes	Diercke	Livestock-associated methicillin-resistant Staphylococcus aureus in patients admitted to hospitals in the Ems-Dollart-Region, 2011	2012	128	Germany		4939 people screened. 128 had MRSA and of this, 21,30 was caused by lifestock				#N/A	#N/A	#N/A	#N/A	S. Aureus	Animal and Human
674	688	Other (animal->meat of animal)	Animal->Meat of animal		Genes	Genes			0.00%		#VALUE!	#N/A	#VALUE!	#N/A	uni	no	yes	mcr 1 Salmonella	Salmonella	kind of?	Mingquan	Distinct mechanisms of acquisition of mcr-1 –bearing plasmid by Salmonella strains recovered from animals and food samples	2017	16	China	not from the same animal! May result in underestimation since it is already not very prevalent?	26 feces and 16 from food				#N/A	#N/A	#N/A	#N/A	Salmonella	Animal and Food
675	689	Occupational Exposure	pig-> human	pig	Genes	Genes			7.00%		#VALUE!	#N/A	#VALUE!	#N/A	uni	no	yes	MRSA	MRSA	no	Fang	Livestock-associated methicillin-resistant Staphylococcus aureus ST9 in pigs and relatedpersonnel in Taiwan.	2014	100	Taiwan	AWESOME	Also has risk, shows severe over estimation				#N/A	#N/A	#N/A	#N/A	S. Aureus	Animal and Human
676	690	Occupational Exposure	pig-> human	pig	Genes	Genes			50.00%		#VALUE!	#N/A	#VALUE!	#N/A	uni	no	yes	cfr Staphylococcus resistant to clindamycin, tetracycline, and erythromycin	Staphylococci	no	Wang	Distribution of the multidrug resistance gene cfr in Staphylococcus isolates from pigs, workers, and the environment of a hog market and a slaughterhouse in Guangzhou, China	2015	80	China	2 of 80 were colonised, 1 had similar to pig strain					#N/A	#N/A	#N/A	#N/A	Staphylococci	Animal and Human
677	691	Animal -> environment	Animal compost-> agriculture soil		Genes	Genes			30%		#VALUE!	#N/A	#VALUE!	#N/A	uni	no	yes	E. Coli	E.Coli	no	Gao	Application of swine manure on agricultural fields contributes to extended-spectrum β-lactamase-producing Escherichia coli spread in Tai'an, China	2015	10	China						#N/A	#N/A	#N/A	#N/A	E.Coli	Animal and Environment
678	692	Animal -> environment	animal-> home environment		Genes	Genes			100.00%		#VALUE!	#N/A	#VALUE!	#N/A	uni	no	yes	Multidrug-Resistant Enterococcus faecalis	Enterococcus faecalis	no	Leite-Martins	Spread of multidrug-resistant Enterococcus faecalis within the household setting.	2014	30	Portugal	1 sick dog living with 2 other dogs and a family. Everyone was colonised by the dogs strain and so was the environment					#N/A	#N/A	#N/A	#N/A	Enterococcus faecalis	Animal and Environment
679	693	Breast feeding	Mother milk-> child		Genes	Genes			100.00%		#VALUE!	#N/A	#VALUE!	#N/A	uni	no	yes	MRSA	MRSA	no	Gastelum	Transmission of community-associated methicillin-resistant Staphylococcus aureus from breast milk in the neonatal intensive care unit.	2005	4	Japan		also risk				#N/A	#N/A	#N/A	#N/A	S. Aureus	Human
680	694	Mother to child	Mother-> children at deliver		Genes	Genes			75.00%		#VALUE!	#N/A	#VALUE!	#N/A	uni	no	yes	MRSA	MRSA	no	Morel	Nosocomial transmission of methicillin-resistant Staphylococcus aureus from a mother to her preterm quadruplet infants	2002	4	United States	How to report the 2 others? I do not know how many babies in total there were at the NICU. Hier kan ik niks over zeggen	she infected 3 of the 4 children but also 2 others				#N/A	#N/A	#N/A	#N/A	S. Aureus	Human
681	695	Breast feeding	shared breast milk 1 women -> 6 babies infected		Genes	Genes			100.00%		#VALUE!	#N/A	#VALUE!	#N/A	uni	no	yes	ESBL E. Coli	E.Coli	no	Nakamura	Outbreak of extended-spectrum β-lactamase-producing Escherichia coli transmitted through breast milk sharing in a neonatal intensive care unit	2016	6	Japan		The PFGE showed that all eight isolates (six from the case infants and two from mother A) were identical clones)				#N/A	#N/A	#N/A	#N/A	E.Coli	Human
682	696	Mother to child	Mother -> child (delivery)		Genes	Genes			92.80%		#VALUE!	#N/A	#VALUE!	#N/A	uni	no	yes	ESBL E. Coli and ESBL Klepsiella	E. Coli & Klebsiella	no	Peretz	Peripartum maternal transmission of extended-spectrum β-lactamase organism to newborn infants	2017	14	Israel		Risk would overestimate since 14 mothers carried resistnt bacteria but onlu 13 had the same one as their child. 1 pair both had resistant bacteria but different ones				#N/A	#N/A	#N/A	#N/A	Enterobacteriaceae(multiple or unspecified)	Human
683	697	Environment -> human	Environment -> human		Genes	Genes			27.27%		#VALUE!	#N/A	#VALUE!	#N/A	uni	no	yes	Pseudomonas Aeruginosa	Pseudomonas aeruginosa	kindoff	Griffith	The epidemiology of Pseudomonas aeruginosa in oncology patients in a general hospital	1989	33	United States		Nine acquisitions were linked to environmen- tal sources (e.g., sink surf				#N/A	#N/A	#N/A	#N/A	Pseudomonas aeruginosa	Human and Environment
684	698	Nearby environment -> human	dental environment-> human		Statistics	Risk			5.71%		#VALUE!	#N/A	#VALUE!	#N/A	uni	no	yes	MRSA	MRSA	no	Kurita	Nosocomial transmission of methicillin-resistant Staphylococcus aureus via the surfaces of the dental operatory.	2006	140	Japan	Antibiotgrammes is niet genen dus deze moet hier weg	all matched antibiograms? With environemt. Good enough?				#N/A	#N/A	#N/A	#N/A	S. Aureus	Human and Environment
685	699	Contaminated room	Sink<-> patient		Genes	Genes			20.00%		#VALUE!	#N/A	#VALUE!	#N/A	uni	no	both	p. aerugnosa	Pseudomonas aeruginosa	no	Zhou	Sources of sporadic Pseudomonas aeruginosa colonizations/infections in surgical ICUs: Association with contaminated sink trap.	2016	55	China	niet bij risk zetten want dat stond niet in artikel	11 of 55 infected people had the same strain as sink.				#N/A	#N/A	#N/A	#N/A	Pseudomonas aeruginosa	Human and Environment
686	700	Travelling	Travel to india, before and after		Statistics	Risk difference			28%		#VALUE!	#N/A	#VALUE!	#N/A	uni	0.038	yes	E. Coli GyrA mutation	E.Coli	no	Johnning	Quinolone resistance mutations in the faecal microbiota of Swedish travellers to India	2015	12	Sweden -> India		difference in instenstinal composition measured before and after travel and compared to indian population	Yes			#N/A	#N/A	#N/A	#N/A	E.Coli	0
687	701	Water(exposure)-> human	Water treatment pant-> water receiving river (sediment and surface water) 500m		Genes	Genes			100%		#VALUE!	#N/A	#VALUE!	#N/A	uni	no	yes	E. Coli and Kluyvera georgiana blaKPC-2 genes	E.Coli & Kluyvera georgiana	n	Yang	Discharge of KPC-2 genes from the WWTPs contributed to their enriched abundance in the receiving river	2017	11	China						#N/A	#N/A	#N/A	#N/A	Enterobacteriaceae(multiple or unspecified)	Water and Human
688	702	Water -> Animal	Water to fish	fish	BacteriaIntake	Colonization of fish occurred within one day of contact at A. baumannii, concentration in water above 3.1 log CFU mL−1 (103 CFU mL−1), which is extremely high for natural environment. which is less than 10 CFU mL−1 corresponding to A. baumannii concentration in system 1 in this study. At this lowest tested concentration, no colonization of P. reticulata was observed.				no	#VALUE!	#N/A	#VALUE!	#N/A	na	p = 0.04051		A. baumannii	Acinetobacter baumannii	no	Svjetlana Dekić	Emerging human pathogen Acinetobacter baumannii in the natural aquatic environment: a public health risk?	2018	16	Croatia	The risk for public health exists in closed water bodies where there is constant inflow of water polluted by A. baumannii in concentrations above 3 log CFU mL−1.					#N/A	#N/A	#N/A	#N/A	Acinetobacter baumannii	Animal and Water
689	703	Animal-> Water	fish to water		BacteriaIntake	1x10^10 cfu/(dfish) ARB discharged into water				no	#VALUE!	#N/A	#VALUE!	#N/A	na		yes	E. Coli	E.Coli	no	Fu	Aquatic animals promote antibiotic resistance gene dissemination in water via conjugation: Role of different regions within the zebra fish intestinal tract, and impact on fish intestinal microbiota	2017	45	Lab	which was far greater than 1 x 10^10 cfu/(dfish) exogenous ARB intake by the fish					#N/A	#N/A	#N/A	#N/A	E.Coli	Animal and Water
690	704	Water-> Plant	water in soil -> plant		BacteriaIntake	Final E. coli2z numbers in the manure-soil combinations were 5.50, 6.50, and 7.50 log CFU/g			5.20 log and 5.08 log CFU/g. respectively. while the numbers were 5.52 and 5.74 log for the bulk soil samples	no	#VALUE!	#N/A	#VALUE!	#N/A	na	no	yes	E. Coli	E.Coli	no	Habteselassie	Understanding the role of agricultural practices in the potential colonization and contamination by Escherichia coli in the rhizospheres of fresh produce	2010	3	Lab	E. coli2z to soil via manure or a combination of manure and irrigation water resulted in high numbers of E. coli2z in the bulk soil and rhizosphere of lettuce, where they persisted for several weeks					#N/A	#N/A	#N/A	#N/A	E.Coli	Water and Environment
691	705	Environment-> Plant	manure in soil-> plant		BacteriaIntake	Final E. coli2z numbers in the manure-soil combinations were 5.50, 6.50, and 7.50 log CFU/g			5.20 log and 5.08 log CFU/g. respectively. while the numbers were 5.52 and 5.74 log for the bulk soil samples	no	#VALUE!	#N/A	#VALUE!	#N/A	na	no	yes	E. Coli	E.Coli	no	Habteselassie	Understanding the role of agricultural practices in the potential colonization and contamination by Escherichia coli in the rhizospheres of fresh produce	2010	3	Lab	The average bacterial number on the lettuce phyllosphere samples for both modes of introduction was 2.5 log CFU/g (¡0.27 SE)					#N/A	#N/A	#N/A	#N/A	E.Coli	Environment
692	706	Water-> Plant	water -> plant		BacteriaIntake	20 ml, 6 log CFU/ml			1.4 log CFU/g (25 CFU/g)	no	#VALUE!	#N/A	#VALUE!	#N/A	na	no	yes	E. Coli	E.Coli	no	Habteselassie	Understanding the role of agricultural practices in the potential colonization and contamination by Escherichia coli in the rhizospheres of fresh produce	2010	3	Lab	Plants were originally grown in uninoculated. Then water was pored only on the soil, leaves were covered in plastic. E. coli2z was detected on the phyllosphere 10 days after application (day 27) at 1.4 log CFU/g (25 CFU/g), indicating that E. coli2z moved to the leaves after irrigation of the soil without direct contact. detected on the leaves at harvest (day 41) even though it was present in the…					#N/A	#N/A	#N/A	#N/A	E.Coli	Water and Environment
693	707	Environment-> Plant	manure in soil-> plant		BacteriaIntake	h E. coli2z via manure to final numbers of 5.50, 6.50, and 7.50 log CFU/g soil, planted with lettuce, and irrigated with clean water only. The effect of the initial inoculum size was significant (P , 0.001) in terms of establishing the population. E. coli2z number in the rhizosphere soil showed a correlation with starting numbers: the soil treated with 7.50 log CFU/g had the highest rhizosphere n…				no	#VALUE!	#N/A	#VALUE!	#N/A	na	no	yes	E. Coli	E.Coli	no	Habteselassie	Understanding the role of agricultural practices in the potential colonization and contamination by Escherichia coli in the rhizospheres of fresh produce	2010	3	Lab						#N/A	#N/A	#N/A	#N/A	E.Coli	Environment
694	708	Environment -> environment	Sink -> environment		BacteriaIntake					no	#VALUE!	#N/A	#VALUE!	#N/A	na		yes	GFP-expressing E.Coli	E.Coli	????CHECK. yes (The results suggest that colonization by, and proliferation of, antimicrobial-resistant aerobic and facultative anaerobic gram-negative enteric bacilli in chicken intestinal tracts may be less dependent on selection through antimicrobial supplementation of the ration than on their prevalence in environments from which they can colonize newborns. )	Kotay	Spread from the Sink to the Patient: In Situ Study Using Green Fluorescent Protein (GFP)-Expressing Escherichia coli To Model Bacterial Dispersion from Hand-Washing Sink-Trap Reservoirs	2017	5	United States	Zelf naar kijken. vragen hoe dit te rapporteren					#N/A	#N/A	#N/A	#N/A	E.Coli	Environment
695	709	Air to animal	air-> pig		BacteriaIntake	10^4 cfu/m3 24h			9 transient colonised	no	#VALUE!	#N/A	#VALUE!	#N/A	na	(p < 0.001	yes	MRSA	MRSA	no	Rosen	Persistent and Transient Airborne MRSA Colonization of Piglets in a Newly Established Animal Model.	2018	9	Germany						#N/A	#N/A	#N/A	#N/A	S. Aureus	Animal and Environment
696	710	Air to animal	air-> pig		BacteriaIntake	10^2 cfu/m3 24h			0 colonised	no	#VALUE!	#N/A	#VALUE!	#N/A	na	(p < 0.001	yes	MRSA	MRSA	no	Rosen	Persistent and Transient Airborne MRSA Colonization of Piglets in a Newly Established Animal Model.	2018	9	Germany						#N/A	#N/A	#N/A	#N/A	S. Aureus	Animal and Environment
697	711	Air to animal	air-> pig		BacteriaIntake	10^6 cfu/m3 24h			9 persistant colonised	no	#VALUE!	#N/A	#VALUE!	#N/A	na	(p < 0.001	yes	MRSA	MRSA	no	Rosen	Persistent and Transient Airborne MRSA Colonization of Piglets in a Newly Established Animal Model.	2018	9	Germany						#N/A	#N/A	#N/A	#N/A	S. Aureus	Animal and Environment
698	712	Food-> animal	10 maggots/chicken, ca. 103 CFU/maggot		BacteriaIntake	the mean concentration of bacteria in cecal droppings of the test chickens (group 1) first increased (1.6 · 105 CFU/g on day 31, and 3.6 · 107 CFU/g on day 33), and then gradually decreased (from 7.8 · 106 CFU/g on day 36 to 1.3 · 106 CFU/g on day 43) (Fig. 2A). On day 40, E. coli strain TC7-1 was not detected in one of the five cecal droppings and on day 43, it was not detected in two of the sam…			5 of the 5	no	#VALUE!	#N/A	#VALUE!	#N/A	uni		yes	E. Coli	E.Coli	no	Fakuda	Role of Flies in the Maintenance of Antimicrobial Resistance in Farm Environments	2019	5	Japan	Comparison group with non fed chicken 0 of the 5					#N/A	#N/A	#N/A	#N/A	E.Coli	Animal and Food
699	713	Food-> animal	Group 2, chickens inoculated with an E. coli strain TC7-1 cell suspension (109 CFU/chicken).		BacteriaIntake	In group 2, the amount of E. coli strain TC7-1 in the cecal samples was 108 CFU/g following inoculation. This decreased gradually from 2.7 · 107 CFU/g on day 36 to 4.0 · 107 CFU/g on day 46 (Fig. 2B).			5 of the 5	no	#VALUE!	#N/A	#VALUE!	#N/A	uni		yes	E. Coli	E.Coli	no	Fakuda	Role of Flies in the Maintenance of Antimicrobial Resistance in Farm Environments	2019	5	Japan	Comparison group with non fed chicken 0 of the 5					#N/A	#N/A	#N/A	#N/A	E.Coli	Animal and Food
700	714	Eating Meat -> human	Chicken meat-> human		BacteriaIntake	10(7) colony-forming units (CFU) of two glycopeptide-resistant strains of Enterococcus faecium obtained from chicken purchased at a grocery store desolved in 250 ml milk (more specific see paper)			6 of 6 colonised	not given	#VALUE!	#N/A	#VALUE!	#N/A	uni		yes	Enterococcus faecium	Enterococcus faecium	no	Sorensen	Transient intestinal carriage after ingestion of antibiotic-resistant Enterococcus faecium from chicken and pork.	2001	6	Denmark	Stool samples were collected before exposure, daily for 1 week after ingestion, and at 14 and 35 days. At onset no one was colonised with this bacteria					#N/A	#N/A	#N/A	#N/A	Enterococcus faecium	Human and Food
701	715	Eating Meat -> human	porc meat -> human		BacteriaIntake	six ingested 10(7) CFU of a streptogramin-resistant strain of E. faecium obtained from a pig at slaughter			6 of 6 colonised	not given	#VALUE!	#N/A	#VALUE!	#N/A	uni		yes	Enterococcus faecium	Enterococcus faecium	no	Sorensen	Transient intestinal carriage after ingestion of antibiotic-resistant Enterococcus faecium from chicken and pork.	2001	6	Denmark						#N/A	#N/A	#N/A	#N/A	Enterococcus faecium	Human and Food
702	717	Vegetables-> human	Lettuce-> human		BacteriaIntake	The results show the mean human exposure levels ranged between 1.00×10−2 and 1.35×106 colony forming units (CFU) of AR-E. coli per 100 g of surface water irrigated lettuce for the different scenarios				not given	#VALUE!	#N/A	#VALUE!	#N/A	uni		yes	Antibiotic Resistant E. Coli	E.Coli	kind off, see notes	O'Flaherty	Human exposure to antibiotic resistant-Escherichia coli through irrigated lettuce.	2019	45	Ireland	The mean probability of illness from consuming 100 g of lettuce contaminated with potential pathogenic antibiotic-sensitive E. coli was between 1.46×10−9 to 1.88×10−2.	Checken of de N goed is				#N/A	#N/A	#N/A	#N/A	E.Coli	Human and Food
703	718	Vegetables-> human	Lettuce-> human		BacteriaIntake	See table 4 below. Kort beschrijven in de review, niet data gaan overnemen				not given	#VALUE!	#N/A	#VALUE!	#N/A	uni		yes	Antibiotic Resistant E. Coli	E.Coli	kind off, see notes	O'Flaherty	Human exposure to antibiotic resistant-Escherichia coli through irrigated lettuce.	2019	45	Ireland	The mean probability of illness from consuming 100 g of lettuce contaminated with potential pathogenic antibiotic-sensitive E. coli was between 1.46×10−9 to 1.88×10−2.					#N/A	#N/A	#N/A	#N/A	E.Coli	Human and Food
704	719	Human -> animal	The treatment group was fed 18 ml whole human blood containing 180 μl saline solution containing a 10^6 CFU ml −1 concentration of Methicillin-resistant S. aureus (ATCC 43300).		BacteriaIntake				100% colonised	not given	#VALUE!	#N/A	#VALUE!	#N/A	uni		yes	MRSA	MRSA		Barbarin	Colonization of Cimex lectularius with methicillin-resistant Staphylococcus aureus.	2014	120	United States						#N/A	#N/A	#N/A	#N/A	S. Aureus	Animal and Human
705	720	Contact with infected person	human(isolated)->human		Statistics	transmission rate			0.01	no	#VALUE!	#N/A	#VALUE!	#N/A	uni	no	yes	MRSA	MRSA	no	Geffers	Risk of Transmission of Nosocomial Methicillin-Resistant Staphylococcus aureus (MRSA) From Patients Colonized With MRSA	2016	331	United States	events 5	wat nemen als size? Hospital? Aantal + mensen? 331	Relative risk noteren ze ook, dus beter om hierbij tezetten. Check de andere ook			#N/A	#N/A	#N/A	0.01	S. Aureus	Human
706	721	Contact with infected person	human(unisolated)->human		Statistics	transmission rate			0.12	no	#VALUE!	#N/A	#VALUE!	#N/A	uni	no	yes	MRSA	MRSA	no	Geffers	Risk of Transmission of Nosocomial Methicillin-Resistant Staphylococcus aureus (MRSA) From Patients Colonized With MRSA	2016	331	United States	events 7	NOT A MODEL!				#N/A	#N/A	#N/A	0.12	S. Aureus	Human
707	722	Animal -> animal	calve->calve ( just after release)		Statistics	transmission rate (week)			1.6	no	#VALUE!	#N/A	#VALUE!	#N/A	uni	no	yes	MRSA	MRSA	no	Graveland	Dynamics of MRSA carriage in veal calves: a longitudinal field study.	2012	188	Netherlands		NOT A MODEL!				#N/A	#N/A	#N/A	1.6	S. Aureus	Animal
708	723	Animal -> animal	calve->calve		Statistics	transmission rate (week)			0.9	no	#VALUE!	#N/A	#VALUE!	#N/A	uni	no	yes	MRSA	MRSA	no	Graveland	Dynamics of MRSA carriage in veal calves: a longitudinal field study.	2012	188	Netherlands						#N/A	#N/A	#N/A	0.9	S. Aureus	Animal
709	724	Intervention	Intervention(Patient surveillance cultures were taken, patients were assigned to geographic cohorts, nurses werevassigned to patient cohorts, gowns and gloves were worn on room entry, compliance with infection-control procedures was monitored, patients were educated about VRE transmission, patients taking antimicrobial agents were evaluated by an infectious disease specialist, and environmental s…		Statistics	transmission rate		(0.45 patients per 1000 patient-days compared with 2.1 patients per 1000 patient-days; relative rate?) ratio, 0.22 [95% CI, 0.05 to 0.92]; P 5 0.04	0.45		#VALUE!	#N/A	#VALUE!	#N/A			yes	VRE	VRE	no	Montecalvo	Infection-control measures reduce transmission of vancomycin-resistant enterococci in an endemic setting.	1999	443	United States	also has before and after risk of environmental contamination					#N/A	#N/A	#N/A	0.45	VRE	0
710	719.1	Family member colonised	human-> human		Genes	Genes			33.33		#VALUE!	#N/A	#VALUE!	#N/A	uni	no	yes	MRSA	MRSA	no	Mitsuda	The influence of methicillin-resistant Staphylococcus aureus (MRSA) carriers in a nursery and transmission of MRSA to their households	1999	9	Japan	BELANGRIJK: de 2 nursus hadden meer babies delivered en er waren er 26 mrsa positief, en 17 hadden identieke strains met de nursus (type A of type B) er stond niet heoveel babies er in totaal delivered waren	3 of 9 family members				#N/A	#N/A	#N/A	#N/A	S. Aureus	Human
711	720.1	Family member colonised	human-> human		Genes	Genes			37.5		#VALUE!	#N/A	#VALUE!	#N/A	uni	no	yes	MRSA	MRSA	yes	Ozaki	Genotypes, intrafamilial transmission, and virulence potential of nasal methicillin-resistant Staphylococcus aureus from children in the community.	2009	8	Japan	see notes	3 of 8 family members acquired MRSA from the index case due to human to human transmission				#N/A	#N/A	#N/A	#N/A	S. Aureus	Human
712	721.1	Occupational Exposure	chickens->human	poultry	Statistics	Risk			25.2%	18.3-32.0	18.3	18.3	32.0	32.0	multi	not reported	yes	E.Coli mcr-1 carrying	E.Coli		Trung	Zoonotic Transmission of mcr-1 Colistin Resistance Gene from Small-Scale Poultry Farms, Vietnam	2017	179	Vietnam	440, uran 88, 8 mcr positive, rural 173, 31 mcr positive, exposed negative mcr 1 91, 16 mcr positive exposed pos mcr1 88, 29 positive					0.32	0.183	2.1	0.252	E.Coli	Animal and Human
713	722.1	Occupational Exposure	uninfected chickens->human	poultry	Statistics	Risk			15.5%	7.7-25.3	7.7	7.7	25.3	25.3	multi	not reported	yes	E.Coli mcr-1 carrying	E.Coli		Trung	Zoonotic Transmission of mcr-1 Colistin Resistance Gene from Small-Scale Poultry Farms, Vietnam	2017	91	Vietnam	440, uran 88, 8 mcr positive, rural 173, 31 mcr positive, exposed negative mcr 1 91, 16 mcr positive exposed pos mcr1 88, 29 positive					0.253	0.77	2.1	0.155	E.Coli	Animal and Human
714	723.1	Occupational Exposure	positive chickens->human	poultry	Statistics	Risk			34.7%	23.9-45.5%	23.9	23.9	45.5	45.5	multi	not reported	yes	E.Coli mcr-1 carrying	E.Coli		Trung	Zoonotic Transmission of mcr-1 Colistin Resistance Gene from Small-Scale Poultry Farms, Vietnam	2017	88	Vietnam	440, uran 88, 8 mcr positive, rural 173, 31 mcr positive, exposed negative mcr 1 91, 16 mcr positive exposed pos mcr1 88, 29 positive					0.455	0.239	2.1	0.347	E.Coli	Animal and Human
715	724.1	Occupational Exposure	large farm -> human	livestock	Statistics	Risk	11 of 40		27.5%	not reported	#VALUE!	#N/A	#VALUE!	#N/A	uni	not reported	yes	MRSA	MRSA	no	Mascaro	Prevalence of Livestock-Associated Methicillin-Resistant Staphylococcus Aureus (LA-MRSA) Among Farm and Slaughterhouse Workers in Italy	2018	40	Italy						#N/A	#N/A	#N/A	0.275	S. Aureus	Animal and Human
716	725	Occupational Exposure	(also includes those in MRSA so dont include as well) large farm -> human	livestock	Statistics	Risk	10 of 40		25%	not reported	#VALUE!	#N/A	#VALUE!	#N/A	uni	not reported	yes	LA-MRSA	MRSA	no	Mascaro	Prevalence of Livestock-Associated Methicillin-Resistant Staphylococcus Aureus (LA-MRSA) Among Farm and Slaughterhouse Workers in Italy	2018	40	Italy						#N/A	#N/A	#N/A	0.25	S. Aureus	Animal and Human
717	717.1	Contact with infected person	Patient->gloves and gowns		Statistics	Risk	71 of 479		15%							not reported	yes	VRE	VRE		Jackson S.S	Bacterial burden is associated with increased transmission to health care workers from patients colonized with vancomycin-resistant Enterococcus	2019	479	United States						#N/A	#N/A	#N/A	0.15	VRE	Human
718	718.1	Animal -> animal	Cow to cow	cattle	Genes	Genes	7 of 26		27%							not reported	yes	E.Coli	E.Coli		Manga I.	Fecal Carriage and Whole-Genome Sequencing-Assisted Characterization of CMY-2 Beta-Lactamase-Producing Escherichia coli in Calves at Czech Dairy Cow Farm	2019	26	Czech Republic	Risk estimate would say 58% and that would be an overestimation					#N/A	#N/A	#N/A	0.27	E.Coli	Animal
